# Supplementary material for: Bacterial community composition of chronic periodontitis and novel oral sampling sites for detecting disease indicators
Source: Microbiome. 2014 Aug 26;2:32. doi: 10.1186/2049-2618-2-32 (PMC4164120; doi:10.1186/2049-2618-2-32)
Supplement: Additional file 1 — Sample and Patient Metadata. This includes sample ID, age, weight, health status, and amount patient smokes and drinks. [file 2049-2618-2-32-S1.xls]

## Sheet: Sheet1
Sample/Patient Metadata
For questions (ie, “Healthy?”, “Has Cat?”) 1=Yes, 0=No, 2=NA
SampleID values here correspond with SampleID values seen elsewhere
PooledSampleID	SubG SampleID	Supra SampleID	Tongue SampleID	Patient ID	Sample Region	Healthy?	Age (y)	Gender	Weight (lbs)	Mom Smoked?	OneCigPerDayGreaterThan3Month	Current1CigPerDay	NumSmoked	NumYearsSmokedGreaterThan1PerDay	AgeStartSmoke	Smoker At Home?	AgeAtAlcohol	DrinksPerDay	NumYearsDrinkPerDay	DrinksPerWeek	NumYearsDrinkPerWeek	DrinksPerYear	NumYearsDrinkPerYear	GI Disease Diagnosed	Relatives w/Cancer?	Lactose Intolerant?	Celiac?	Ever Had Blood in Stool?	Last Oral Hygiene Clean (years, 0=never)	Eat Meat?	Oral Surgery Within Last Year?	Gastric Ulcer?	Has Cat?	Has Dog?
0			0	H1	Tongue	1	41	F	140	0	0	2	0	0	0	0	0	0	0	0	0	0	0	0	1	2	0	0	12	1	0	0	0	1
1		0		H1	Supra	1	41	F	140	0	0	2	0	0	0	0	0	0	0	0	0	0	0	0	1	2	0	0	12	1	0	0	0	1
2	0			H1	Subg	1	41	F	140	0	0	2	0	0	0	0	0	0	0	0	0	0	0	0	1	2	0	0	12	1	0	0	0	1
3			1	H2	Tongue	1	44	F	150	0	0	2	0	0	0	0	20	0	0	0	0	3	20	0	0	0	0	0	0.5	1	0	0	0	0
4		1		H2	Supra	1	44	F	150	0	0	2	0	0	0	0	20	0	0	0	0	3	20	0	0	0	0	0	0.5	1	0	0	0	0
5	1			H2	Subg	1	44	F	150	0	0	2	0	0	0	0	20	0	0	0	0	3	20	0	0	0	0	0	0.5	1	0	0	0	0
6			2	H3	Tongue	1	46	F	200	0	0	2	0	0	0	0	21	0	0	0	0	2	21	0	1	0	0	0	7	1	1	0	0	0
7		2		H3	Supra	1	46	F	200	0	0	2	0	0	0	0	21	0	0	0	0	2	21	0	1	0	0	0	7	1	1	0	0	0
8	2			H3	Subg	1	46	F	200	0	0	2	0	0	0	0	21	0	0	0	0	2	21	0	1	0	0	0	7	1	1	0	0	0
9			3	H4	Tongue	1	22	M	130	0	0	2	0	0	0	0	19	0	0	1	0	52	19	0	0	0	0	0	2	1	0	0	0	0
10		3		H4	Supra	1	22	M	130	0	0	2	0	0	0	0	19	0	0	1	0	52	19	0	0	0	0	0	2	1	0	0	0	0
11	3			H4	Subg	1	22	M	130	0	0	2	0	0	0	0	19	0	0	1	0	52	19	0	0	0	0	0	2	1	0	0	0	0
12			4	H5	Tongue	1	41	F	110	0	1	0	0	1	25	0	25	0	0	2	25	104	25	0	0	0	0	0	1	1	0	0	1	0
13		4		H5	Supra	1	41	F	110	0	1	0	0	1	25	0	25	0	0	2	25	104	25	0	0	0	0	0	1	1	0	0	1	0
14	4			H5	Subg	1	41	F	110	0	1	0	0	1	25	0	25	0	0	2	25	104	25	0	0	0	0	0	1	1	0	0	1	0
15			5	H6	Tongue	1	46	M	173	0	0	2	0	0	0	0	19	0	0	0	0	12	19	0	0	0	0	1	2	1	1	0	0	0
16		5		H6	Supra	1	46	M	173	0	0	2	0	0	0	0	19	0	0	0	0	12	19	0	0	0	0	1	2	1	1	0	0	0
17	5			H6	Subg	1	46	M	173	0	0	2	0	0	0	0	19	0	0	0	0	12	19	0	0	0	0	1	2	1	1	0	0	0
18			6	H7	Tongue	1	18	F	143	0	0	2	0	0	0	0	15	0	0	0	0	1	15	0	0	0	0	0	1	1	0	0	1	1
19		6		H7	Supra	1	18	F	143	0	0	2	0	0	0	0	15	0	0	0	0	1	15	0	0	0	0	0	1	1	0	0	1	1
20	6			H7	Subg	1	18	F	143	0	0	2	0	0	0	0	15	0	0	0	0	1	15	0	0	0	0	0	1	1	0	0	1	1
21			7	H8	Tongue	1	34	F	130	0	0	2	0	0	0	0	18	0	0	1	18	52	18	0	0	0	0	0	2	1	0	0	0	0
22		7		H8	Supra	1	34	F	130	0	0	2	0	0	0	0	18	0	0	1	18	52	18	0	0	0	0	0	2	1	0	0	0	0
23	7			H8	Subg	1	34	F	130	0	0	2	0	0	0	0	18	0	0	1	18	52	18	0	0	0	0	0	2	1	0	0	0	0
24			8	H9	Tongue	1	55	M	150	0	0	2	0	0	0	1	0	0	0	0	0	0	0	0	1	0	0	0	4	1	0	0	1	0
25		8		H9	Supra	1	55	M	150	0	0	2	0	0	0	1	0	0	0	0	0	0	0	0	1	0	0	0	4	1	0	0	1	0
26	8			H9	Subg	1	55	M	150	0	0	2	0	0	0	1	0	0	0	0	0	0	0	0	1	0	0	0	4	1	0	0	1	0
27			9	H10	Tongue	1	56	F	150	1	0	2	0	0	0	0	0	0	0	0	0	0	0	0	0	0	0	0	0	1	0	0	0	0
28		9		H10	Supra	1	56	F	150	1	0	2	0	0	0	0	0	0	0	0	0	0	0	0	0	0	0	0	0	1	0	0	0	0
29	9			H10	Subg	1	56	F	150	1	0	2	0	0	0	0	0	0	0	0	0	0	0	0	0	0	0	0	0	1	0	0	0	0
30			10	H11	Tongue	1	19	F	140	0	0	2	0	0	0	1	19	0	0	0	0	2	19	0	0	0	0	0	1	1	0	0	0	1
31		10		H11	Supra	1	19	F	140	0	0	2	0	0	0	1	19	0	0	0	0	2	19	0	0	0	0	0	1	1	0	0	0	1
32	10			H11	Subg	1	19	F	140	0	0	2	0	0	0	1	19	0	0	0	0	2	19	0	0	0	0	0	1	1	0	0	0	1
33			11	D1	Tongue	0	71	F	123	0	1	2	0	0	0	1	16	1	2	7	2	364	2	0	1	2	0	0	1	1	0	0	0	1
34		11		D1	Supra	0	71	F	123	0	1	2	0	0	0	1	16	1	2	7	2	364	2	0	1	2	0	0	1	1	0	0	0	1
35	11			D1	Subg	0	71	F	123	0	1	2	0	0	0	1	16	1	2	7	2	364	2	0	1	2	0	0	1	1	0	0	0	1
36			12	D2	Tongue	0	60	F	128	0	0	2	0	0	0	0	45	0	0	0	0	0	0	0	1	1	0	0	0.5	1	0	0	0	0
37		12		D2	Supra	0	60	F	128	0	0	2	0	0	0	0	45	0	0	0	0	0	0	0	1	1	0	0	0.5	1	0	0	0	0
38	12			D2	Subg	0	60	F	128	0	0	2	0	0	0	0	45	0	0	0	0	0	0	0	1	1	0	0	0.5	1	0	0	0	0
39			13	D3	Tongue	0	57	M	185	0	0	1	30	30	28	1	20	2	20	15	20	780	20	0	1	0	0	0	1	1	0	0	0	1
40		13		D3	Supra	0	57	M	185	0	0	1	30	30	28	1	20	2	20	15	20	780	20	0	1	0	0	0	1	1	0	0	0	1
41	13			D3	Subg	0	57	M	185	0	0	1	30	30	28	1	20	2	20	15	20	780	20	0	1	0	0	0	1	1	0	0	0	1
42			14	D4	Tongue	0	47	F	210	0	0	2	0	0	0	0	20	0	0	6	20	312	20	0	0	1	0	0	3	0	1	0	0	0
43		14		D4	Supra	0	47	F	210	0	0	2	0	0	0	0	20	0	0	6	20	312	20	0	0	1	0	0	3	0	1	0	0	0
44	14			D4	Subg	0	47	F	210	0	0	2	0	0	0	0	20	0	0	6	20	312	20	0	0	1	0	0	3	0	1	0	0	0
45			15	D5	Tongue	0	25	M	164	0	0	1	5	10	15	0	10	0	0	0	0	0	0	0	0	0	0	0	0	1	0	1	0	0
46		15		D5	Supra	0	25	M	164	0	0	1	5	10	15	0	10	0	0	0	0	0	0	0	0	0	0	0	0	1	0	1	0	0
47	15			D5	Subg	0	25	M	164	0	0	1	5	10	15	0	10	0	0	0	0	0	0	0	0	0	0	0	0	1	0	1	0	0
48			16	D6	Tongue	0	30	M	155	0	0	1	20	8	22	0	20	0	0	0	0	0	0	0	0	0	0	0	1.5	1	0	0	0	0
49		16		D6	Supra	0	30	M	155	0	0	1	20	8	22	0	20	0	0	0	0	0	0	0	0	0	0	0	1.5	1	0	0	0	0
50	16			D6	Subg	0	30	M	155	0	0	1	20	8	22	0	20	0	0	0	0	0	0	0	0	0	0	0	1.5	1	0	0	0	0
51			17	D7	Tongue	0	32	F	120	0	0	2	0	0	0	0	0	0	0	0	0	0	0	0	0	0	0	0	0	1	0	0	0	0
52		17		D7	Supra	0	32	F	120	0	0	2	0	0	0	0	0	0	0	0	0	0	0	0	0	0	0	0	0	1	0	0	0	0
53	17			D7	Subg	0	32	F	120	0	0	2	0	0	0	0	0	0	0	0	0	0	0	0	0	0	0	0	0	1	0	0	0	0
54			18	D8	Tongue	0	31	M	160	0	0	2	0	0	0	0	0	0	0	0	0	0	0	0	0	0	0	0	1	1	0	0	0	0
55		18		D8	Supra	0	31	M	160	0	0	2	0	0	0	0	0	0	0	0	0	0	0	0	0	0	0	0	1	1	0	0	0	0
56	18			D8	Subg	0	31	M	160	0	0	2	0	0	0	0	0	0	0	0	0	0	0	0	0	0	0	0	1	1	0	0	0	0
57			19	D9	Tongue	0	55	F	198	0	0	0	0	15	15	0	16	1	5	7	5	364	5	0	0	0	0	0	2	1	0	0	1	0
58		19		D9	Supra	0	55	F	198	0	0	0	0	15	15	0	16	1	5	7	5	364	5	0	0	0	0	0	2	1	0	0	1	0
59	19			D9	Subg	0	55	F	198	0	0	0	0	15	15	0	16	1	5	7	5	364	5	0	0	0	0	0	2	1	0	0	1	0
60			20	D10	Tongue	0	37	M	140	0	0	2	0	0	0	0	0	0	0	0	0	0	0	0	0	0	0	0	0	1	0	0	0	0
61		20		D10	Supra	0	37	M	140	0	0	2	0	0	0	0	0	0	0	0	0	0	0	0	0	0	0	0	0	1	0	0	0	0
62	20			D10	Subg	0	37	M	140	0	0	2	0	0	0	0	0	0	0	0	0	0	0	0	0	0	0	0	0	1	0	0	0	0
63			21	D11	Tongue	0	51	F	175	0	0	0	0	30	14	1	14	0	0	0	0	0	0	0	0	0	0	0	0	1	0	0	0	1
64		21		D11	Supra	0	51	F	175	0	0	0	0	30	14	1	14	0	0	0	0	0	0	0	0	0	0	0	0	1	0	0	0	1
65	21			D11	Subg	0	51	F	175	0	0	0	0	30	14	1	14	0	0	0	0	0	0	0	0	0	0	0	0	1	0	0	0	1
66			22	D12	Tongue	0	56	M	180	0	0	0	0	2	20	1	20	0	0	3	20	1092	20	0	0	0	0	0	1	1	0	0	0	0
67		22		D12	Supra	0	56	M	180	0	0	0	0	2	20	1	20	0	0	3	20	1092	20	0	0	0	0	0	1	1	0	0	0	0
68	22			D12	Subg	0	56	M	180	0	0	0	0	2	20	1	20	0	0	3	20	1092	20	0	0	0	0	0	1	1	0	0	0	0
69			23	D13	Tongue	0	56	F	130	0	0	0	0	0	0	0	0	0	0	0	0	0	0	0	1	0	0	0	1	1	1	0	0	0
70		23		D13	Supra	0	56	F	130	0	0	0	0	0	0	0	0	0	0	0	0	0	0	0	1	0	0	0	1	1	1	0	0	0
71	23			D13	Subg	0	56	F	130	0	0	0	0	0	0	0	0	0	0	0	0	0	0	0	1	0	0	0	1	1	1	0	0	0
