# Supplementary material for: Bacterial community composition of chronic periodontitis and novel oral sampling sites for detecting disease indicators
Source: Microbiome. 2014 Aug 26;2:32. doi: 10.1186/2049-2618-2-32 (PMC4164120; doi:10.1186/2049-2618-2-32)
Supplement: Additional file 3 — Multi-Response Permutation Procedure (MRPP) results of Health and Disease. MRPP results for each site using Bray-Curtis dissimilarity measures. The A statistic is a measure of chance-corrected within-group agreement. The closer this value is to 1, the stronger the agreement within a group. The T statistic is a sample-size dependent measure of the separation between the health and disease groups, with more negative T meaning a stronger separation between groups. [file 2049-2618-2-32-S3.xls]

## Sheet: Sheet1
Site	Sample size	A statistic	T statistic	p value
Pooled	72	0.01	-4.19	0.005
SubG	24	0.015	-2.163	0.029
SupG	24	0.004	-0.485	0.267
Tongue	24	0.012	-1.82	0.042
