# Supplementary material for: Bacterial community composition of chronic periodontitis and novel oral sampling sites for detecting disease indicators
Source: Microbiome. 2014 Aug 26;2:32. doi: 10.1186/2049-2618-2-32 (PMC4164120; doi:10.1186/2049-2618-2-32)
Supplement: Additional file 6 — List of species significantly increased under health or disease. Spreadsheet file containing significance results comparing relative abundance of taxa under health and disease for SubG, SupG, and Tongue sites. Significance was assessed with a Mann–Whitney test (P <0.05). [file 2049-2618-2-32-S6.xls]

## Sheet: SubG
Phylum	Genus	Species	Association	Mean Health Relative Abundance	Mean Disease Relative Abundance	p-value
p__Actinobacteria	g__Actinomyces	s__cardiffensis	Disease	6.36697e-05	0.0536808	0.00940217
p__Actinobacteria	g__Actinomyces	s__georgiae	Health	0.00110251	0.000386599	0.0204512
p__Actinobacteria	g__Actinomyces	s__johnsonii	Health	4.78168e-05	2.56465e-05	0.0372656
p__Actinobacteria	g__Corynebacterium	Other	Health	0.000271108	0.000204785	0.0120579
p__Actinobacteria	g__Corynebacterium	s__matruchotii	Health	0.0464825	0.014528	0.00913008
p__Actinobacteria	g__Propionibacterium	Other	Health	4.73163e-05	5.21357e-06	0.0106144
p__Bacteroidetes	Other	Other	Health	0.0250652	0.00994593	0.0425828
p__Bacteroidetes	g__Porphyromonas	Other	Health	0.00412404	0.000178462	0.0372656
p__Bacteroidetes	g__Porphyromonas	s__CW034	Health	0.00103784	6.6219e-05	0.0235279
p__Bacteroidetes	g__Tannerella	s__BU063	Health	0.00411151	0.00086497	0.0471441
p__Bacteroidetes	g__Tannerella	s__forsythia	Disease	0.000189603	0.00286602	0.0312095
p__Bacteroidetes	g__Prevotella	s__oral taxon 781	Health	0.00081155	2.79219e-05	0.0164109
p__Bacteroidetes	g__Capnocytophaga	Other	Health	0.0123938	0.00467573	0.0172854
p__Bacteroidetes	g__Capnocytophaga	s__X089	Health	2.29529e-05	2.09252e-06	0.0397514
p__Bacteroidetes	g__Capnocytophaga	s__leadbetteri	Health	0.00471874	0.00242335	0.0110968
p__Bacteroidetes	g__Capnocytophaga	s__	Health	0.000327506	0.000164558	0.020605
p__Chloroflexi	g__Choroflexus	s__genomosp. P1	Disease	0	0.00107682	0.0061283
p__Firmicutes	g__Streptococcus	s__intermedius constellatus	Disease	0.00048972	0.0237118	0.0137584
p__Firmicutes	g__Eubacterium	Other	Disease	0	6.54089e-05	0.013316
p__Firmicutes	g__Eubacterium	s__minutum	Disease	0	0.000123549	0.013316
p__Firmicutes	g__Eubacterium	s__saphenum	Disease	0	0.000369043	0.013316
p__Firmicutes	g__Oribacterium	s__sinus	Health	5.59994e-05	1.44359e-05	0.0417018
p__Firmicutes	g__Uncultured Lachnospiraceae	s__JM048	Disease	6.87551e-05	0.000839855	0.0137858
p__Firmicutes	g__Uncultured Lachnospiraceae	s__oral taxon 100	Health	0.0131764	0.000190899	0.00883032
p__Firmicutes	g__Filifactor	Other	Disease	0	0.000225147	0.0061283
p__Firmicutes	g__Filifactor	s__alocis	Disease	0.00089203	0.0311258	0.00428382
p__Firmicutes	g__unclassified Clostridiales	s__MCE10 174	Disease	4.81009e-05	0.00184583	0.00143715
p__Firmicutes	g__Selenomonas	s__artemidis	Health	0.00725333	0.00187108	0.0425378
p__Fusobacteria	Other	Other	Health	0.0745079	0.0116661	0.0149605
p__Fusobacteria	g__Leptotrichia	Other	Health	1.08355e-05	0	0.0229093
p__Proteobacteria	g__unclassified Comamonadaceae	Other	Health	2.15162e-05	0	0.0229093
p__Proteobacteria	Other	Other	Health	0.00113366	0.000311184	0.0175055
p__Proteobacteria	g__Kingella	Other	Health	0.000883849	2.63658e-05	0.000219657
p__Proteobacteria	g__Kingella	s__denitrificans	Health	0.000193259	2.03481e-05	0.00971682
p__Proteobacteria	g__Kingella	s__oralis	Health	0.00398674	0.00102914	0.0237288
p__Proteobacteria	g__Neisseria	s__flava mucosa pharyngis	Health	0.00653464	0.00102008	0.016826
p__Proteobacteria	g__Desulfobulbus	Other	Disease	7.54871e-06	0.00113065	7.49411e-05
p__Proteobacteria	g__Desulfobulbus	s__R004	Disease	3.77435e-06	0.000103035	0.0019729
p__Proteobacteria	Other	Other	Health	2.71733e-05	2.64736e-06	0.0271995
p__Proteobacteria	g__Campylobacter	Other	Health	0.0279657	0.00696478	0.00913008
p__Proteobacteria	g__Shewanella	s__algae	Health	6.16778e-05	5.7457e-06	0.0389304
p__Proteobacteria	Other	Other	Health	0.00100169	0.000166055	0.0223082
p__Proteobacteria	g__Aggregatibacter	Other	Health	0.0117824	0.00217686	0.0486601
p__Proteobacteria	g__Aggregatibacter	s__DQ003635	Health	9.65798e-05	1.31785e-06	0.00941564
p__SR1	g__SR1	s__AF125207	Health	0.00064029	0.000140618	0.0235279
p__Synergistetes	g__Synergistes	Other	Disease	5.12661e-05	0.00123214	0.00102098
p__Synergistetes	g__Synergistes	s__oral taxon 362	Disease	0.000416938	0.00559887	0.0218201
p__Synergistetes	g__Synergistes	s__oral taxon 363	Disease	0.000414998	0.00622313	0.00107769
p__TM7	g__TM7	s__401H12	Disease	0.000635856	0.00422479	0.0258212

## Sheet: SupG
Phylum	Genus	Species	Association	Mean Health Relative Abundance	Mean Disease Relative Abundance	p-value
p__Actinobacteria	g__Actinomyces	s__cardiffensis	Disease	8.27206e-06	0.0019888	0.0433051
p__Bacteroidetes	g__Porphyromonas	s__CW034	Health	0.000119124	1.49589e-05	0.0491313
p__Bacteroidetes	g__Phocaeicola	s__abscessus	Disease	3.31386e-05	0.00136452	0.032352
p__Bacteroidetes	g__Bergeyella	s__602D02	Health	0.001511	0.00060614	0.0153983
p__Chloroflexi	g__Choroflexus	s__genomosp. P1	Disease	0	0.000695011	0.0276174
p__Firmicutes	g__	s__	Health	0.000704845	1.88408e-06	0.0329672
p__Firmicutes	g__Abiotrophia	Other	Health	5.16717e-05	0	0.0090388
p__Firmicutes	g__Abiotrophia	s__defectiva	Health	0.00181721	0.000296349	0.0223082
p__Firmicutes	Other	Other	Health	0.000248457	4.95216e-05	0.00167646
p__Firmicutes	g__Granulicatella	Other	Health	7.64331e-06	0	0.0090388
p__Firmicutes	g__Granulicatella	s__adiacens	Health	0.0194191	0.00496782	0.00310309
p__Firmicutes	g__Streptococcus	s__intermedius constellatus	Disease	0.000433363	0.00629593	0.00449212
p__Firmicutes	g__Mogibacterium	s__	Disease	3.73113e-06	7.23213e-05	0.0456829
p__Firmicutes	g__Eubacterium	s__minutum	Disease	0	0.000114178	0.013316
p__Firmicutes	g__Uncultured Lachnospiraceae	s__JM048	Disease	3.68207e-05	0.000416757	0.0383587
p__Firmicutes	g__Filifactor	s__alocis	Disease	1.73775e-05	0.0107663	0.00460886
p__Firmicutes	g__Peptostreptococcus	Other	Disease	0.00341056	0.0229162	0.0232432
p__Firmicutes	g__Peptostreptococcus	s__anaerobius	Disease	0	0.000233633	0.0061283
p__Firmicutes	g__Veillonella	s__dispar	Health	1.15868e-05	0	0.00336609
p__Firmicutes	g__unclassified Clostridiales	s__MCE10 174	Disease	0	0.00136491	0.00109887
p__Firmicutes	g__unclassified Clostridiales	s__P2PB 46 P3	Disease	0	0.000215534	0.013316
p__Firmicutes	g__Olsenella	s__uli	Disease	2.45471e-06	0.000103262	0.0364661
p__Firmicutes	g__Dialister	s__invisus	Disease	0.00169625	0.0248789	0.0237288
p__Firmicutes	g__Selenomonas	s__artemidis	Health	0.00706006	0.00120809	0.00312908
p__Firmicutes	g__Veillonellaceae	Other	Disease	2.45471e-06	0.000253819	0.00292405
p__Firmicutes	g__Veillonellaceae	s__oral taxon 132 150	Disease	0.000162581	0.000838818	0.020605
p__Proteobacteria	g__unclassified Comamonadaceae	s__FX006	Health	0.00363293	2.64741e-06	0.0397514
p__Proteobacteria	g__Kingella	Other	Health	0.00203799	0.000193697	0.0125353
p__Proteobacteria	g__Kingella	s__denitrificans	Health	0.000133488	2.42928e-05	0.0327874
p__Proteobacteria	g__Desulfobulbus	Other	Disease	0.000173387	0.00049606	0.007076
p__Proteobacteria	g__Desulfobulbus	s__R004	Disease	2.04244e-06	5.99445e-05	0.0227206
p__Proteobacteria	g__Aggregatibacter	s__	Health	0.000330236	0	0.0090388
p__Spirochaetes	g__Treponema	Other	Disease	0.00173308	0.00310639	0.0421332
p__Spirochaetes	g__Treponema	s__amylovorum	Disease	1.51072e-06	0.000352393	0.0364661
p__Synergistetes	g__Synergistes	Other	Disease	0.000151776	0.00511297	0.00153824
p__Synergistetes	g__Synergistes	s__oral taxon 363	Disease	1.67707e-05	0.000909636	0.0096229
p__TM7	g__TM7	s__401H12	Disease	0.000552505	0.0032836	0.0146913
p__TM7	g__TM7	s__oral taxon 349	Disease	2.87237e-05	0.000191762	0.00428382
p__Tenericutes	g__Mycoplasma	s__faucium	Disease	1.73246e-06	8.17238e-05	0.0156848

## Sheet: Tongue
Phylum	Genus	Species	Association	Mean Health Relative Abundance	Mean Disease Relative Abundance	p-value
p__Actinobacteria	g__Actinomyces	s__hyovaginalis	Disease	3.24808e-06	3.45484e-05	0.0216533
p__Bacteroidetes	g__Porphyromonas	Other	Health	0.0037868	0.000599152	0.0455818
p__Bacteroidetes	g__Porphyromonas	s__endodontalis	Disease	0.00111294	0.00237617	0.0104998
p__Bacteroidetes	g__Tannerella	s__forsythia	Disease	6.15176e-05	0.0028564	0.0105038
p__Bacteroidetes	g__Prevotella	s__dentalis	Disease	0	0.000619614	0.013316
p__Firmicutes	Other	Other	Disease	0.00021103	0.00105963	0.00911497
p__Firmicutes	g__Gemella	Other	Disease	2.29603e-06	3.32915e-05	0.0113675
p__Firmicutes	g__	s__	Disease	0.00103873	0.00934703	0.0265185
p__Firmicutes	Other	Other	Disease	0.0298359	0.0947393	0.0149605
p__Firmicutes	g__Catonella	s__morbi	Disease	0.000152363	0.00536421	0.00422653
p__Firmicutes	g__Uncultured Lachnospiraceae	s__JM048	Disease	2.00177e-05	0.000328949	0.0434286
p__Firmicutes	g__Filifactor	s__alocis	Disease	8.80305e-06	0.00180324	0.00734828
p__Firmicutes	g__Selenomonas	s__artemidis	Health	2.63466e-05	0	0.0229093
p__Fusobacteria	g__Fusobacterium	s__nucleatum subsp. polymorphum	Disease	1.41561e-06	4.75601e-05	0.00771223
p__Proteobacteria	g__Cardiobacterium	s__valvarum	Disease	0	0.000205577	0.0276174
p__Spirochaetes	g__Treponema	s__amylovorum	Disease	0	0.000112903	0.0061283
p__Spirochaetes	g__Treponema	s__denticola	Disease	1.42984e-05	0.00135806	0.0227206
p__Spirochaetes	g__Treponema	s__maltophilum	Disease	2.28774e-05	0.000274099	0.0227206
p__Spirochaetes	g__Treponema	s__vincentii medium	Disease	3.56762e-06	0.000818776	0.0389304
p__Synergistetes	g__Synergistes	Other	Disease	2.85968e-06	0.000107898	0.00102444
p__Synergistetes	g__Synergistes	s__oral taxon 362	Disease	1.71581e-05	0.000700838	0.00102444
p__Synergistetes	g__Synergistes	s__oral taxon 363	Disease	2.1464e-05	0.0011548	0.00116539
p__Tenericutes	g__Mycoplasma	s__faucium	Disease	0	5.56633e-05	0.0276174
