# Supplementary material for: Bacterial community composition of chronic periodontitis and novel oral sampling sites for detecting disease indicators
Source: Microbiome. 2014 Aug 26;2:32. doi: 10.1186/2049-2618-2-32 (PMC4164120; doi:10.1186/2049-2618-2-32)
Supplement: Additional file 7 — Dufrêne-Legendre indicator species analysis. Spreadsheet file containing the detailed indicator OTU lists for the combined, SubG, SupG, and Tongue analyses. All indicator OTUs with P < 0.05 are included. [file 2049-2618-2-32-S7.xls]

## Sheet: Pooled
Healthy: Samples 0-32, Disease: Samples 33-71
OTU ID	0	1	2	3	4	5	6	7	8	9	10	11	12	13	14	15	16	17	18	19	20	21	22	23	24	25	26	27	28	29	30	31	32	33	34	35	36	37	38	39	40	41	42	43	44	45	46	47	48
55560	0	0	0	0	1	0	0	1	141	0	0	0	0	0	22	0	0	0	0	0	1	0	0	0	0	31	58	1	1	38	0	0	0	40	1158	332	51	5	28	8	0	8	52	16	4	1	17	4253	0
57884	0	0	0	0	0	4	1	5	97	0	1	0	0	0	30	0	0	0	0	1	16	0	0	1	0	73	84	11	0	13	0	0	1	53	1201	308	33	1	13	11	6	4	96	30	16	0	14	2176	0
3509	1	2	10	2	213	21	0	291	65	3	706	221	5	16	4	0	120	696	63	289	14	0	172	63	5	138	142	112	55	75	7	418	166	3	9	13	13	547	275	8	30	41	6	1479	441	91	194	986	1
19	4	130	21	623	479	38	405	287	270	2365	1275	448	953	1387	20	153	230	1695	10073	865	132	642	903	1259	322	1328	605	532	681	512	3163	2133	388	1646	23	260	2224	166	196	4818	614	4479	10787	3025	356	1239	413	1936	4
5407	0	47	0	0	0	2	0	4	47	6	0	0	0	121	6	0	0	0	0	0	0	0	0	0	7	36	8	0	0	1	0	0	0	32	529	215	32	2	3	9	0	8	1814	68	13	108	2	1319	0
2771	0	0	0	3	12	2	0	15	7	3	77	22	3	14	0	0	13	84	156	38	2	0	21	9	1	19	11	14	5	12	10	43	16	16	3	6	1	10	10	28	10	13	45	187	17	13	19	104	0
2420	4164	13498	2327	1369	4819	322	1380	10195	104	3044	755	1063	4	2050	49	5036	476	2654	5283	5668	1410	3355	155	645	2931	6517	3031	911	250	2808	4446	10096	2992	1029	317	152	31275	23679	11760	2996	26554	5482	10454	10069	18483	1912	2312	2301	8
4632	0	0	0	1	103	422	0	82	219	1	4	32	0	4	19	2	0	0	0	0	31	0	228	234	2	121	336	121	189	4420	0	1	9	6	776	11	5	25	1035	2	1	12	0	83	52	0	227	3392	0
42605	1	1	0	0	1	0	0	1	290	0	0	1	0	0	0	1	0	0	0	0	0	0	0	0	0	0	0	0	1	1	0	0	0	0	0	0	1	1	1	0	1	7	516	0	1	0	59	16502	0
55419	0	0	0	0	86	201	0	13	5	0	0	0	0	0	0	0	0	0	0	0	3	0	0	0	2	218	109	21	0	0	0	10	67	6	348	31	22	81	482	0	0	0	3	72	38	0	28	432	0
4649	0	0	0	0	23	107	1	36	22	0	1	6	1	23	45	0	0	0	1	0	6	1	41	39	0	19	54	10	16	609	0	0	0	0	121	4	0	5	358	0	1	2	0	27	22	0	68	345	0
4646	0	0	0	0	0	2	0	1	98	0	0	0	0	1	0	0	0	0	19	0	78	1	1	0	0	246	29	16	0	105	0	0	0	0	0	0	236	34	170	1	0	8	0	97	111	0	8	55	0
14925	0	1	0	0	3	0	2	4	1	9	8	3	0	3	0	0	1	12	13	6	0	1	6	1	1	3	5	1	3	0	6	6	1	3	0	0	0	5	1	10	1	14	26	9	2	5	1	12	0
5585	0	0	0	0	0	0	0	1	0	0	0	0	0	101	4	0	0	0	0	0	0	0	0	0	0	0	0	0	0	0	0	0	0	0	103	13	0	2	34	0	0	10	36	13	10	0	0	251	0
57902	0	0	0	0	0	0	0	0	0	0	0	0	0	0	8	0	0	0	0	0	3	0	0	0	0	0	0	0	0	26	0	0	0	10	134	26	0	0	4	0	1	7	89	0	0	0	16	322	0
35271	0	11	0	0	0	0	0	0	8	0	0	0	0	25	0	0	0	0	0	0	0	0	0	1	5	23	7	1	0	0	0	0	0	5	96	32	3	0	2	1	0	2	255	11	9	15	2	198	0
5247	0	0	0	0	4	0	1	0	2	18	3	1	0	3	0	0	0	9	55	4	0	1	12	8	2	9	1	3	6	3	10	14	4	8	0	2	0	3	1	27	8	19	56	13	1	14	3	5	0
4504	0	0	1	0	0	0	1	0	1	0	0	1	0	0	0	0	0	0	1	0	26	0	1	0	0	2	0	0	2	2	0	0	0	106	536	135	37	100	3453	7	0	0	0	9	19	0	1	1	0
58237	0	0	0	0	0	0	0	0	0	0	0	0	0	0	2	0	0	0	0	0	0	0	0	0	0	0	0	0	0	0	0	0	0	0	4	2	6	0	16	7	1	3	22	1	2	0	9	229	0
4941	1	0	0	0	0	0	0	4	164	0	0	0	0	0	0	0	0	0	0	0	0	1	0	0	0	0	0	0	1	2	0	0	0	0	0	0	0	1	0	0	1	4	358	1	0	0	38	10993	0
5085	0	1	55	1	3	46	398	1	0	40	0	1	0	731	1	319	0	0	0	0	0	95	0	11	0	1	9	0	0	1	23	1	0	16	9	0	1	2	4	55	1	0	0	35	15	1	6	6	1085
5130	1	0	66	0	4	49	352	1	1	61	0	0	0	669	0	314	0	0	2	0	0	94	0	10	0	2	9	1	0	0	16	1	0	19	8	0	0	0	1	47	0	0	0	29	13	1	5	5	1044
5369	0	0	0	0	0	0	0	1	1	0	0	0	0	0	5	0	0	0	0	0	0	0	0	0	0	1	0	0	0	0	0	0	0	1	24	38	6	0	1	2	0	1	5	2	1	0	1	19	0
3484	1	0	0	0	34	101	0	27	68	0	0	12	0	1	4	0	0	0	0	0	7	1	55	71	0	39	82	32	44	1101	0	0	4	3	206	5	1	9	231	0	1	2	1	13	16	0	62	963	0
4916	0	1	0	0	12	1	0	2	0	0	1	1	0	0	3	0	0	0	0	0	4	0	0	0	0	60	16	0	0	7	0	3	1	1	1	1	74	11	66	0	30	41	1	67	43	0	0	4	0
4957	0	0	0	0	0	0	0	0	25	0	0	0	0	0	0	0	0	0	0	0	0	0	0	0	0	0	0	0	0	0	0	0	0	0	0	0	0	0	0	1	0	2	47	0	0	1	6	1471	0
5476	3	4	0	2	8	1	3	50	0	17	7	1	1	0	0	6	0	29	49	7	4	2	3	0	0	10	12	1	0	5	8	9	0	5	0	0	95	88	28	30	74	61	30	44	64	0	16	2	0
21792	0	0	12	0	6	8	3	8	0	3	0	0	5	2	0	0	0	0	5	0	1	0	0	12	0	15	33	0	8	57	1	0	0	3	7	0	4	1	3	0	0	0	5	5	15	0	17	21	0
5298	0	0	0	0	2	3	0	0	346	0	0	0	0	0	10	0	0	0	0	0	30	0	0	0	245	498	297	52	1	42	0	0	0	52	286	128	52	0	1	3	18	2	127	1	5	1	9	0	0
5392	0	0	0	1	7	0	0	1	0	4	6	2	0	0	0	5	2	9	7	5	1	0	0	0	0	3	1	0	0	7	2	3	3	0	1	1	18	3	2	6	2	2	4	12	8	0	7	40	0
5429	0	0	0	137	0	2	0	3	90	0	0	0	0	196	47	0	0	0	0	1	57	1	1	0	1	89	132	0	0	6	0	0	0	0	18	0	1	14	47	2	0	1	4	3	2	0	117	153	0
5659	0	1	0	0	70	12	0	76	0	0	17	1	0	0	12	0	0	0	0	1	0	0	0	1	0	10	14	0	1	0	0	8	16	1	1	1	5	116	151	0	138	126	2	208	17	0	3	17	0
4623	0	25	0	0	16	18	0	25	107	0	35	1	0	16	102	0	0	0	0	0	2	2	1	6	0	7	13	3	1	0	0	1	2	2	0	0	4	38	83	0	27	65	5	48	5	0	0	22	0
5431	0	0	0	0	6	13	0	3	43	0	0	0	0	0	4	0	0	0	0	0	0	0	0	0	0	29	46	8	84	42	0	0	0	0	0	0	77	0	21	1	0	1	0	15	3	0	14	6	0
62988	0	0	0	0	0	0	0	0	0	0	0	0	0	0	18	0	0	0	0	0	0	0	0	0	0	29	19	6	0	0	0	0	0	38	149	23	80	6	147	2	0	1	72	3	1	0	8	170	0
6340	0	0	0	0	0	0	0	0	1	0	0	0	0	0	3	0	0	0	0	0	2	0	1	0	0	4	3	0	0	0	0	0	0	2	18	50	6	0	2	1	1	5	2	3	2	0	4	4	0
5143	0	0	30	0	3	32	188	1	0	33	0	0	0	313	0	165	0	0	0	0	0	48	0	2	0	0	10	0	0	0	16	1	0	19	1	0	0	1	3	30	0	0	0	14	11	0	1	5	550
5836	0	0	0	1	8	1	0	5	0	1	1	3	0	0	0	0	1	1	1	4	5	0	0	0	0	14	2	1	0	28	0	1	1	1	2	0	2	0	29	2	9	0	5	1	2	3	3	34	0
5801	0	1	0	2	4	1	3	6	1	25	1	0	3	0	0	6	1	4	45	4	0	1	1	0	0	8	3	1	0	0	9	8	0	11	1	0	76	3	2	20	21	66	39	5	5	0	4	2	0
55878	0	0	0	0	0	0	0	0	0	0	0	0	0	0	0	0	0	0	0	0	1	0	0	0	0	2	3	0	0	2	0	0	0	5	74	23	1	1	0	0	0	0	4	0	0	0	1	181	0
4798	1	0	0	0	0	0	0	0	43	0	0	0	0	0	0	0	0	0	0	0	0	0	0	0	0	0	0	0	1	0	0	0	0	0	0	0	0	0	0	0	0	3	119	0	0	1	6	3324	0
6014	0	0	0	0	0	0	0	0	0	0	1	0	0	0	0	0	0	0	0	0	1	0	0	0	0	9	1	1	0	0	0	0	1	0	0	0	13	4	14	0	5	8	0	16	3	0	1	1	0
5634	0	0	0	7	12	4	4	8	0	0	0	1	0	0	0	0	3	4	4	9	8	0	3	5	0	29	15	0	0	10	0	0	0	2	0	0	0	11	44	0	15	6	2	1	6	0	23	43	0
6734	0	0	0	0	2	1	0	1	2	0	1	0	0	0	0	0	0	0	0	0	0	0	0	0	0	0	3	1	0	0	0	0	2	0	0	0	10	3	3	0	9	38	1	11	0	0	0	1	0
4727	0	0	0	0	9	30	0	5	50	0	0	0	0	63	22	0	2	0	1	2	17	0	17	16	0	3	5	0	0	0	0	0	2	0	0	0	0	5	37	0	0	0	25	2	4	0	40	491	0
58059	0	0	0	0	0	0	0	0	3	0	0	0	0	0	1	0	0	0	0	0	0	0	0	0	1	1	1	0	0	0	0	0	0	1	20	5	1	0	0	0	0	0	7	1	1	0	3	79	0
5144	0	0	0	34	0	82	0	0	0	0	0	0	0	0	0	0	0	0	0	0	0	0	0	0	1	24	2	1	0	22	0	0	0	0	29	0	0	1	9	0	1	0	1	0	2	0	16	206	0
5379	0	0	0	0	0	0	0	0	0	0	0	0	0	0	1	0	0	0	0	0	0	0	0	0	0	4	14	0	0	3	0	0	0	0	0	0	0	4	18	0	0	0	0	0	0	0	57	2570	0
5537	1	0	0	2	1	1	0	1	2	0	0	0	0	61	17	0	0	0	1	4	18	0	0	0	0	30	38	0	0	9	0	0	0	0	3	0	1	2	5	0	0	1	0	1	1	0	44	136	0
6418	0	0	0	0	1	1	2	0	0	2	0	0	0	0	0	1	0	0	3	2	3	0	0	0	0	12	6	2	0	2	2	3	2	0	0	0	8	0	1	6	1	0	3	1	0	0	6	5	0
5646	0	3	0	0	20	1	0	12	0	0	7	0	0	0	2	0	0	0	0	0	2	0	0	0	0	9	8	0	0	1	0	3	5	0	0	0	5	26	25	0	60	62	1	63	8	0	0	3	0
5185	0	1	0	0	2	6	0	5	8	0	5	0	0	3	8	0	0	0	0	0	0	0	0	2	0	2	2	0	0	0	0	1	0	0	0	0	2	3	4	0	9	18	1	15	2	0	0	4	0
5446	0	0	0	0	0	12	0	0	0	1	0	1	0	0	1	0	0	0	65	0	5	67	0	47	0	2	8	0	0	29	1	1	0	54	21	17	18	1	5	38	0	0	24	2	1	0	0	0	1
12987	0	0	0	0	1	0	0	0	0	0	0	0	0	0	0	0	0	0	0	0	4	0	0	0	0	8	1	0	10	4	0	0	0	4	256	64	0	0	0	2	0	0	31	2	1	0	4	0	0
5441	0	0	1	0	0	2	0	1	0	0	0	0	0	11	18	1	0	0	0	2	55	0	0	0	0	0	0	0	0	0	0	1	0	0	0	0	0	0	0	0	1	0	129	0	0	100	8	2	0
4815	0	0	0	0	0	0	2	4	1	1	0	0	10	2	2	0	0	0	6	0	0	0	0	1	0	52	96	2	0	15	0	0	0	5	0	0	20	2	5	1	0	0	3	16	50	0	0	5	0
5285	0	0	0	29	0	52	0	0	0	0	0	0	0	0	0	0	0	4	0	0	0	0	0	1	6	7	6	0	0	16	0	0	0	1	20	0	0	3	6	0	5	0	0	0	2	0	12	136	0
5427	0	0	0	7	0	0	0	0	2	0	0	0	0	41	23	0	0	0	0	0	42	0	0	0	0	50	59	0	0	18	0	0	0	0	3	0	2	1	10	0	0	0	0	0	2	0	28	43	0
5346	0	0	0	0	0	0	0	0	0	0	0	0	0	0	0	0	0	0	0	0	0	0	0	0	0	19	33	0	0	0	0	0	0	0	0	0	49	0	1	9	0	0	8	2	6	0	0	0	0
5453	0	0	0	0	0	0	0	0	0	0	0	0	0	0	0	0	0	0	0	0	2	0	0	0	0	0	0	0	0	0	0	0	0	28	117	48	6	23	839	0	0	0	0	0	1	0	0	1	0
5311	0	0	0	0	1	2	0	0	0	0	0	0	0	76	11	0	0	0	0	0	51	0	0	0	0	79	97	0	0	369	0	0	0	0	1	0	0	2	29	1	0	0	0	1	6	0	22	21	0
5136	0	0	0	0	2	7	0	1	0	0	0	0	0	0	0	0	0	0	0	0	0	0	0	0	0	19	8	5	0	0	0	0	6	0	21	3	2	6	36	0	0	0	0	4	2	0	1	17	0
5711	0	0	0	0	2	0	0	2	0	0	0	0	0	0	0	0	0	0	0	0	2	0	0	0	0	1	0	0	0	3	0	0	2	0	1	0	1	0	1	0	0	0	1	2	2	0	2	32	0
5200	0	0	0	0	0	1	0	0	0	0	0	0	0	3	35	0	0	0	0	1	121	0	0	0	0	0	0	0	0	0	0	0	0	0	0	0	0	0	0	0	0	0	46	0	0	1	22	2	0
4835	0	0	0	0	2	7	0	1	0	0	0	0	0	2	4	0	0	0	0	0	0	0	1	1	0	0	3	1	1	22	0	0	0	0	5	0	0	0	16	0	0	1	0	3	0	0	4	11	0
5117	0	0	0	1	0	0	0	0	3	0	0	0	0	1	2	0	0	0	0	0	7	0	0	0	0	7	11	0	0	2	0	0	0	0	0	0	0	0	1	0	0	0	0	0	0	0	18	4	0
19550	0	0	0	0	0	0	0	1	0	2	1	0	0	1	0	0	0	1	3	3	0	0	1	1	0	1	0	1	1	0	4	2	0	2	0	0	0	0	0	4	2	2	7	0	0	1	0	0	0
61772	0	0	0	0	0	0	0	0	0	0	0	0	0	0	0	0	0	0	0	0	0	0	0	0	0	0	0	0	0	0	0	0	0	0	107	25	2	5	16	0	0	2	8	0	0	0	0	1212	0
30770	0	0	0	0	0	0	0	0	0	0	0	0	0	165	15	0	0	0	0	0	0	0	0	0	0	61	103	76	0	0	0	0	0	0	0	0	0	0	0	0	0	0	0	6	1	0	0	0	0
5073	0	0	0	0	4	6	0	0	0	0	0	0	0	0	1	0	0	3	0	0	0	0	1	0	0	0	0	0	0	6	0	1	0	1	24	157	0	0	0	0	0	0	0	2	0	0	8	0	0
52745	0	0	0	0	0	2	0	0	2	0	0	0	0	1	0	0	0	0	0	0	0	0	4	1	0	0	0	0	0	14	0	0	0	0	3	0	0	0	0	0	0	0	1	0	2	0	3	9	0
5145	1	0	2	0	0	1	0	0	0	0	0	0	0	0	1	0	0	0	0	0	0	0	0	0	0	2	12	1	0	58	0	0	0	0	4	0	0	3	17	0	0	0	0	7	1	0	0	98	0
43422	0	1	0	0	0	0	0	0	0	0	0	0	0	0	0	0	0	0	0	0	0	0	1	0	0	5	0	0	21	147	0	0	0	0	83	1	0	1	4	0	0	0	0	5	0	0	1	42	0
38059	0	0	0	0	0	0	0	0	0	0	0	0	0	0	0	0	0	0	0	0	0	0	0	0	0	0	0	0	0	0	0	0	0	12	57	14	9	5	218	0	0	0	0	0	1	0	0	0	0
57935	0	0	0	0	0	0	0	0	0	0	0	0	0	0	0	0	0	0	0	0	0	0	0	0	1	0	0	0	0	0	0	0	0	0	0	0	3	0	8	0	0	0	42	0	0	0	3	52	0
58343	0	0	0	0	0	0	0	0	0	0	0	0	0	0	0	0	0	0	0	0	0	0	0	0	0	0	0	0	0	0	0	0	0	14	21	8	3	0	1	0	0	0	8	2	0	0	6	21	0
13694	0	0	0	0	0	0	0	0	0	0	0	0	0	0	4	0	0	0	0	0	0	0	1	0	0	0	0	0	0	0	0	0	0	0	0	0	0	0	0	3	1	0	7	2	3	0	2	0	0
52343	0	0	0	0	0	0	0	0	0	0	0	0	0	0	0	0	0	0	0	0	0	0	0	1	0	0	0	0	0	0	0	0	0	0	0	0	0	0	0	0	0	0	2	0	0	0	1	89	0
5320	0	0	0	0	0	0	0	0	0	0	0	0	0	0	1	0	0	0	0	0	2	0	0	0	0	3	0	1	0	2	0	0	0	0	0	0	1	1	3	0	0	2	0	1	0	0	0	0	0
63111	0	0	0	0	0	0	0	0	0	0	0	0	0	0	0	0	0	0	0	0	0	0	0	0	0	3	0	0	0	0	0	1	0	0	6	1	0	0	5	0	0	0	0	0	1	0	0	4	0
5819	0	0	0	0	0	0	0	0	1	0	0	0	0	0	5	0	0	0	0	0	0	0	0	0	0	2	1	0	0	0	0	0	0	0	0	0	0	0	2	0	0	0	1	0	0	0	4	4	0
5464	0	1	1	0	0	0	0	3	1	0	1	0	0	1	6	0	0	0	0	0	0	0	0	0	0	0	1	0	0	0	0	0	0	0	0	0	0	3	1	0	5	8	1	9	1	0	1	3	0
10393	0	0	0	0	0	0	0	0	0	0	0	0	0	0	0	0	0	0	0	0	0	0	0	0	0	0	1	0	0	0	0	0	0	0	0	0	0	0	0	0	0	0	0	0	0	0	1	36	0
58125	0	0	0	0	0	0	0	0	0	0	0	0	0	0	0	0	0	0	0	0	0	0	0	0	0	0	0	0	0	0	0	0	0	0	0	0	0	0	0	0	0	0	9	0	0	0	1	102	0
60456	0	0	0	0	0	0	0	0	0	0	0	0	0	0	0	0	0	0	0	0	0	0	0	0	0	0	0	0	0	0	0	0	0	13	17	10	5	0	0	1	0	0	16	1	0	0	1	0	0
61960	0	0	0	0	0	0	0	0	0	0	0	0	0	0	0	0	0	0	0	0	0	0	0	0	0	0	0	0	0	0	0	0	0	0	0	0	0	0	0	2	0	1	34	2	5	0	0	0	0
62358	0	0	0	0	0	0	0	0	0	0	0	0	0	0	2	0	0	0	0	0	1	0	0	0	0	0	0	0	0	0	0	0	0	17	239	106	0	0	0	0	0	0	106	0	0	0	1	0	0
48823	0	0	0	0	0	0	0	0	3	0	0	0	0	0	0	0	0	0	0	0	0	0	0	0	0	0	0	0	0	0	0	0	0	0	0	0	0	0	0	0	0	1	2	0	0	0	0	155	0
5954	0	0	0	0	1	0	0	0	3	0	19	1	0	0	1	0	0	0	0	0	0	0	0	1	0	1	3	0	0	0	0	1	1	0	0	0	0	0	3	0	1	23	0	17	1	0	0	6	0
39454	0	0	0	0	0	1	0	0	0	0	0	0	0	0	0	0	0	0	0	1	0	0	3	1	0	0	0	0	0	0	0	0	0	0	2	4	0	0	0	0	0	0	0	0	1	0	0	0	0
54914	0	0	0	0	0	1	4	0	0	0	0	0	0	0	1	3	0	0	0	0	0	0	0	0	0	0	0	0	0	0	0	0	0	0	0	0	0	0	1	0	0	0	0	1	2	0	0	1	2
24181	0	0	0	0	0	0	0	0	0	0	0	0	0	0	0	0	0	0	0	0	0	0	0	0	0	3	1	0	3	0	0	0	0	0	11	3	0	0	0	0	0	0	5	0	0	0	0	0	0
5991	0	0	0	0	0	0	0	1	0	0	0	0	0	0	7	0	0	0	0	0	7	1	0	0	0	9	1	0	0	0	0	0	0	0	4	3	0	0	0	0	0	0	15	0	1	1	2	0	0
58015	0	0	0	0	0	0	0	0	3	0	0	0	0	0	0	0	0	0	0	0	0	0	0	0	0	0	0	0	0	0	0	1	0	0	0	0	0	0	0	0	0	0	2	0	0	0	0	117	0
55525	0	0	0	0	0	0	0	0	0	0	0	0	0	0	0	0	0	0	0	0	0	0	0	0	0	1	2	0	0	7	0	0	0	0	0	0	0	2	1	0	0	0	0	0	1	0	4	1	0
5613	0	0	0	0	0	1	0	0	0	0	0	0	0	0	0	0	0	0	0	0	2	0	0	0	0	6	1	0	0	0	0	0	0	0	0	0	0	0	1	0	0	0	0	0	1	0	1	3	0
6463	0	0	0	1	0	0	0	0	0	0	0	0	0	0	1	0	0	0	0	0	0	0	0	0	0	1	3	0	0	0	0	0	0	0	0	0	0	1	2	0	0	0	1	0	0	0	5	0	0
63231	0	0	0	0	2	2	0	1	0	0	0	0	0	0	0	0	0	0	0	0	0	0	0	0	0	1	3	0	0	0	0	0	1	0	3	5	0	5	18	0	0	0	0	4	5	0	1	3	0
7631	0	0	0	0	1	0	0	0	1	0	0	0	0	0	0	0	0	0	0	0	0	0	0	0	0	1	1	0	2	2	0	0	0	0	0	0	1	0	2	0	0	0	0	1	1	0	0	0	0
7540	0	0	0	0	0	0	0	0	0	0	0	0	0	0	0	0	0	0	0	0	0	0	0	0	0	0	0	0	0	0	0	0	0	3	62	15	0	0	0	0	0	0	26	0	0	0	0	0	0
42876	0	0	0	0	0	0	0	0	0	0	0	0	0	0	0	0	0	0	0	0	0	0	0	0	0	0	0	0	0	0	0	0	0	1	0	0	0	0	0	0	6	1	40	0	0	0	10	0	0
52762	0	0	0	0	0	0	0	0	0	0	0	0	0	0	0	0	0	0	0	0	0	0	0	0	0	0	0	0	0	0	0	0	0	0	0	0	0	0	0	0	0	0	3	0	0	0	0	62	0
58138	0	0	0	0	0	0	0	0	0	0	0	0	0	0	0	0	0	0	0	0	0	0	0	0	0	0	0	0	0	0	0	0	0	0	0	0	0	0	3	0	0	0	11	0	0	0	0	31	0
59523	0	0	0	0	0	0	0	0	0	0	0	0	0	0	0	0	0	0	0	0	0	0	0	0	0	0	0	0	0	0	0	0	0	0	0	0	0	0	0	0	0	0	7	0	0	0	2	29	0
62401	0	0	0	0	0	0	0	0	0	0	0	0	0	0	0	0	0	0	0	0	0	0	0	1	0	0	0	0	0	0	0	0	0	0	0	0	1	0	0	1	0	5	49	1	5	0	0	0	0
56056	0	0	0	0	0	0	0	0	0	0	0	0	0	0	0	0	0	0	0	0	0	0	0	0	0	12	5	0	0	0	0	0	0	0	13	3	0	0	0	0	0	0	0	3	0	0	0	8	0
6644	0	0	0	0	0	0	0	1	0	0	0	0	0	0	0	0	0	0	3	0	0	0	0	0	0	0	0	0	0	1	0	0	0	1	0	0	7	1	12	4	1	0	2	0	1	0	1	0	0
4868	0	0	0	0	0	0	0	0	2	0	0	0	0	0	0	0	0	0	0	0	0	0	0	0	0	0	0	0	0	0	0	0	0	0	0	0	0	0	0	0	0	0	5	0	0	0	1	134	0
88	0	0	0	0	0	1	1	0	1	0	1	2	1	0	0	0	0	0	1	0	0	0	1	1	0	0	0	0	0	0	1	0	0	1	0	0	1	0	0	1	0	0	1	0	0	0	0	1	0
6042	0	0	0	0	1	0	0	4	0	0	3	0	0	0	0	0	0	0	0	0	0	0	0	0	0	0	2	0	0	0	0	0	0	0	0	0	0	5	5	0	4	7	0	9	3	0	1	1	0
9992	0	0	0	0	0	0	0	0	0	0	0	0	0	0	1	0	0	0	0	0	0	0	0	0	0	0	0	0	0	0	0	0	0	0	0	0	0	0	0	0	0	0	17	0	0	23	1	0	0
27540	0	0	0	0	0	0	0	0	0	1	0	0	0	0	0	0	0	0	1	0	0	0	0	0	0	0	0	0	0	0	1	0	0	1	0	0	0	0	0	1	3	1	7	0	0	1	0	0	2
41669	0	0	0	0	1	0	0	0	0	0	0	0	0	0	0	0	0	0	0	0	0	0	0	0	0	0	0	0	0	15	0	0	0	0	0	0	0	0	0	2	0	0	0	4	3	0	0	0	0
5339	0	0	0	0	0	0	0	0	0	0	0	0	0	0	0	0	0	1	0	0	0	0	0	0	0	0	0	0	0	0	0	0	0	0	2	12	0	0	0	0	0	0	0	0	0	0	1	0	0
6999	0	0	0	0	0	0	0	0	0	0	0	0	0	0	0	0	0	0	0	0	2	0	0	0	0	3	3	1	0	1	0	0	0	0	0	0	0	0	1	0	0	0	0	0	0	0	2	2	0
59360	0	0	0	0	0	2	0	0	0	0	1	0	0	0	0	0	0	0	2	0	0	0	0	0	0	0	1	0	0	0	0	0	1	1	2	0	6	0	0	2	0	0	1	0	0	0	2	3	0
59508	0	0	0	0	0	0	0	0	0	0	0	0	0	0	0	0	0	0	0	0	1	0	0	0	0	5	1	0	0	0	0	0	0	0	12	6	0	0	0	1	0	0	0	0	0	0	0	2	0
5289	0	0	0	0	2	0	0	0	0	0	0	0	0	0	0	0	0	0	0	0	0	0	0	0	0	0	0	0	0	0	0	0	0	92	170	24	41	1	5	0	0	0	0	0	0	0	0	0	0
39756	0	0	0	0	0	0	0	0	0	0	0	0	0	0	0	0	0	0	0	0	0	0	0	0	0	0	0	0	0	0	0	0	0	0	1	0	0	0	0	0	0	0	0	0	2	0	0	0	0
55584	0	0	0	0	0	0	0	0	0	0	0	0	0	0	0	0	0	0	0	0	0	0	0	0	0	0	0	0	0	0	0	0	0	0	0	0	1	2	58	0	0	0	0	0	1	0	1	0	0
59414	0	0	0	0	0	0	0	0	1	0	0	0	0	0	0	0	0	0	0	0	0	0	0	0	0	0	0	0	0	0	0	0	0	0	8	1	0	0	0	0	0	0	0	0	0	0	1	57	0
7123	0	0	0	0	1	5	0	0	0	0	0	0	0	0	0	0	0	0	0	0	0	0	0	0	0	0	1	0	0	10	0	0	0	0	0	0	0	1	5	0	0	0	0	1	0	0	1	0	0
55433	0	0	0	4	0	10	0	0	0	0	0	0	0	0	0	0	0	0	0	0	0	1	0	0	0	5	0	0	0	1	0	0	0	0	4	0	0	0	2	0	0	0	0	0	0	0	2	16	0
5595	0	0	0	4	0	0	0	2	0	0	0	0	0	0	0	0	0	0	0	0	5	0	0	0	0	1	1	0	0	0	0	0	0	0	0	0	0	11	11	0	0	0	0	0	2	0	13	3	0
27381	0	0	0	0	0	1	1	0	0	1	0	0	0	0	0	0	0	0	0	0	0	0	0	0	0	0	0	0	0	0	2	0	0	0	0	0	0	0	0	0	1	1	3	0	0	7	0	0	0
8088	0	0	0	0	0	0	0	0	1	0	0	0	0	0	0	0	0	0	0	0	0	0	0	0	0	0	0	0	0	1	0	0	0	0	0	0	0	0	1	0	0	0	0	1	0	0	0	0	0
58114	0	0	0	0	0	0	0	0	0	0	0	0	0	0	0	0	0	0	0	0	0	0	0	0	0	3	4	0	0	0	0	0	0	1	13	5	0	0	0	0	0	0	0	1	0	0	0	2	0
23058	0	0	0	0	0	0	0	0	0	0	0	0	0	0	0	0	0	0	0	2	0	0	2	2	0	0	0	0	0	0	0	0	0	0	6	3	0	0	0	0	0	0	0	0	0	0	0	0	0
28136	0	0	0	0	0	0	0	0	0	0	0	0	0	0	0	0	0	0	0	0	0	0	0	0	0	0	0	0	0	0	0	1	0	1	1	3	0	0	0	0	0	0	0	0	0	0	4	0	0
58018	0	0	0	0	0	0	0	0	0	0	0	0	0	0	0	0	0	0	0	0	0	0	0	0	0	1	0	0	0	0	0	0	0	0	2	3	0	0	2	0	0	0	1	1	0	0	0	2	0
56162	0	0	0	0	0	0	0	0	1	0	0	0	0	0	0	0	0	0	0	0	0	0	0	0	0	6	2	0	0	0	0	0	0	0	3	1	0	0	0	0	0	0	0	2	0	0	0	7	0
10003	0	0	0	0	0	0	0	0	0	0	0	0	0	0	0	0	0	0	0	0	0	0	0	0	0	0	0	0	2	0	0	0	0	0	0	0	1	1	1	0	0	0	0	0	0	0	1	1	0
42703	0	0	0	0	0	0	0	0	0	0	0	0	0	2	1	0	0	0	0	0	0	0	0	0	0	0	0	0	0	0	0	0	0	1	12	0	1	0	0	0	0	0	3	0	0	1	0	6	0
59859	0	0	0	0	0	0	0	1	0	0	0	0	0	0	0	0	0	0	0	0	0	0	0	0	0	0	0	0	0	1	0	0	0	2	0	0	0	0	0	1	0	1	0	0	0	0	1	12	0
5700	0	0	0	0	0	0	0	1	0	0	0	0	0	0	0	0	0	0	0	0	0	0	0	0	0	0	0	0	0	0	0	0	0	0	0	0	0	0	1	0	0	1	0	2	2	0	1	0	0
6594	0	0	0	0	0	0	0	0	0	0	0	0	0	0	0	0	0	0	0	0	0	0	0	0	0	0	0	0	0	0	0	0	0	0	0	0	0	0	1	0	0	1	3	0	0	0	0	2	0
27690	0	0	0	0	0	0	0	0	0	0	0	0	0	0	0	1	0	0	1	0	0	0	0	0	0	1	0	0	0	0	0	0	0	2	0	0	0	0	0	3	0	4	1	0	0	0	2	0	1
52010	0	0	0	0	1	0	0	0	0	0	0	0	0	0	0	0	0	0	0	0	0	0	0	0	0	0	0	0	0	0	0	0	0	3	8	0	1	1	8	0	0	0	0	1	0	0	0	0	0
59850	0	0	0	0	0	0	0	0	0	0	0	0	0	0	0	0	0	0	0	0	0	0	0	0	0	1	0	0	0	0	0	0	0	0	2	1	0	0	0	0	0	0	0	0	0	0	0	14	0
170	0	0	0	0	0	0	0	0	0	0	0	0	0	0	0	2	0	0	1	0	0	1	0	1	1	3	0	0	0	0	0	0	0	1	1	0	0	0	0	0	1	0	1	0	0	0	0	0	0
51795	1	0	0	1	0	0	0	0	0	0	0	0	0	0	0	0	0	0	4	1	0	1	0	0	0	0	0	0	0	0	0	0	0	4	0	0	13	0	1	9	0	0	2	0	0	0	0	0	0
42124	0	0	0	0	0	0	0	0	0	0	0	0	0	0	3	0	0	0	0	0	1	0	0	0	0	0	0	0	0	0	0	0	0	0	0	0	0	0	0	0	0	2	0	1	1	0	5	0	0
51782	0	0	0	0	0	0	0	0	0	0	0	0	0	0	0	0	0	0	0	0	1	0	0	0	0	0	0	0	0	30	0	0	0	0	0	0	0	0	3	0	0	0	0	0	2	0	1	6	0
5019	0	0	0	0	0	0	0	0	1	0	0	0	0	0	0	0	0	0	0	0	0	0	0	0	0	0	0	0	0	0	0	0	0	0	0	0	0	0	0	0	0	0	3	0	0	0	0	108	0
11086	0	0	0	0	0	0	1	0	0	0	0	0	0	0	2	0	0	0	0	0	0	0	0	0	0	0	0	0	0	0	0	0	0	0	0	0	0	0	0	0	0	0	11	0	0	3	1	1	0
5861	0	0	0	0	0	0	0	0	0	0	1	0	0	0	0	0	0	0	0	0	2	0	0	0	0	4	0	0	0	0	0	0	0	0	0	0	1	0	0	0	0	0	0	0	0	0	0	1	0
11037	0	0	0	0	0	0	0	0	0	0	0	0	0	0	0	0	0	0	0	0	0	0	0	0	0	0	2	0	0	1	0	0	0	0	0	0	0	2	8	0	0	0	0	0	0	0	1	21	0
39669	0	0	0	0	0	0	0	0	5	0	0	0	0	0	0	0	0	0	0	0	0	0	0	0	0	1	0	0	0	0	0	0	0	0	2	0	0	0	0	0	0	0	1	0	0	0	2	0	0
58110	0	0	0	0	0	0	0	0	3	0	0	0	0	0	0	0	0	0	0	0	0	0	0	0	0	0	0	0	0	0	0	0	0	0	0	0	0	0	0	0	0	0	13	0	0	0	0	52	0
39460	0	0	0	0	0	0	0	0	0	0	0	0	0	0	1	0	0	0	0	0	0	0	0	0	0	3	0	0	0	0	0	0	0	0	16	5	0	0	0	0	0	0	0	0	0	0	0	0	0
15351	0	0	0	0	0	0	0	0	0	0	0	0	0	0	0	0	0	0	0	3	0	0	0	0	0	1	0	0	0	0	2	0	0	0	0	0	0	0	0	0	19	3	4	0	0	0	0	0	0
57907	0	0	0	0	0	0	0	0	0	0	1	0	0	0	0	0	0	0	1	0	0	0	0	0	0	0	0	0	0	1	0	0	0	1	0	0	2	0	0	0	0	0	0	0	0	0	1	29	0
6286	0	0	0	0	0	0	0	0	0	0	0	0	0	0	0	0	0	0	0	0	1	0	0	0	0	1	0	0	0	0	0	0	0	0	0	0	3	1	5	0	0	0	0	1	2	0	0	1	0
7288	0	0	0	0	0	0	0	0	0	0	0	0	0	0	0	0	0	0	0	0	0	0	1	0	0	0	0	0	0	0	0	0	1	0	0	0	0	0	0	0	0	0	6	0	0	0	1	11	0
55764	0	0	0	0	1	0	0	0	0	0	0	0	0	0	0	0	0	0	2	0	0	0	0	0	0	0	1	0	0	3	0	0	0	1	0	0	6	0	3	0	0	0	1	0	1	0	0	2	0
55939	0	0	0	0	0	0	0	1	0	0	0	0	0	0	0	0	0	0	1	0	0	0	0	0	0	1	1	0	0	1	0	0	0	0	0	0	4	1	2	0	0	0	1	0	2	0	1	0	0
5393	0	0	0	0	0	0	0	0	0	0	0	0	0	0	0	0	0	0	0	0	0	0	0	0	0	0	0	0	0	0	0	0	0	0	0	4	0	0	0	0	0	0	0	0	0	0	1	0	0
6813	0	0	0	0	0	0	0	0	0	0	0	0	0	0	0	0	0	0	0	0	0	0	0	0	0	0	0	0	0	0	0	0	0	0	2	0	2	0	1	0	0	0	1	1	0	0	1	2	0
6895	0	0	0	0	0	0	0	0	0	0	0	0	0	0	0	0	0	0	0	0	0	0	0	0	0	0	0	0	0	0	0	0	0	0	0	0	0	0	0	0	0	0	0	0	0	0	1	0	0
9885	0	0	0	0	0	0	0	0	0	0	0	0	0	0	0	0	0	0	0	0	0	0	0	0	0	0	0	0	0	2	0	0	0	0	1	0	0	1	4	0	0	0	0	0	1	0	0	0	0
14265	0	0	0	0	0	0	0	2	0	0	0	0	0	0	0	0	0	0	1	0	0	0	0	0	0	0	0	0	0	0	0	1	0	1	0	0	0	1	1	0	2	0	0	2	1	0	1	0	0
15780	0	0	0	0	0	0	0	0	0	0	0	0	0	0	0	0	0	0	0	0	0	0	0	0	0	0	0	0	0	0	0	0	0	0	10	29	0	0	0	0	0	0	0	0	0	0	0	0	0
20215	0	0	0	0	0	0	0	0	0	0	0	0	0	0	0	0	0	0	0	0	0	0	0	0	0	0	0	0	0	0	0	0	0	0	0	0	0	0	0	0	0	0	2	0	0	0	1	0	0
29050	0	0	0	2	0	0	0	0	0	0	0	0	0	0	0	0	0	0	0	0	0	0	0	0	0	0	0	0	0	0	0	0	0	1	0	0	0	0	0	0	0	0	1	0	0	0	0	0	3
52260	0	0	0	1	0	0	0	0	0	0	0	0	0	0	0	0	0	0	0	0	0	0	0	0	0	0	0	0	0	0	0	0	0	1	2	3	1	1	17	0	0	0	0	0	0	0	0	1	0
57840	0	0	0	0	0	0	0	0	0	0	0	0	0	0	0	0	0	0	0	0	0	0	0	0	0	0	0	0	1	0	0	0	0	0	0	0	0	0	0	0	0	0	2	0	0	0	0	198	0
58293	0	0	0	0	0	0	0	0	0	0	0	0	0	0	0	0	0	0	0	0	0	0	0	0	0	0	0	0	0	0	0	0	0	0	5	0	0	1	0	0	0	0	0	0	0	0	1	501	0
58760	0	0	0	0	0	0	0	0	0	0	0	0	0	0	0	0	0	0	0	0	0	0	0	0	0	0	0	0	0	1	0	0	0	1	0	3	0	0	1	0	0	0	0	0	0	0	0	0	0
58775	0	0	0	0	0	0	0	0	0	0	0	0	0	0	0	0	0	0	0	0	0	0	0	0	0	0	0	0	0	0	0	0	0	0	0	0	0	0	0	0	0	0	0	0	0	0	0	34	0
58853	0	0	0	0	0	0	0	0	0	0	0	0	0	0	0	0	0	0	0	0	0	0	0	0	0	0	1	0	0	0	0	0	0	0	7	1	0	0	0	0	0	0	0	0	0	0	0	17	0
59636	0	0	0	0	0	0	0	0	0	0	0	0	0	0	0	0	0	0	0	0	0	0	0	0	0	0	0	0	0	0	0	0	0	0	0	0	0	0	0	0	0	1	0	0	0	0	0	26	0
62343	0	0	0	0	0	0	0	0	0	0	0	0	0	0	0	0	0	0	0	0	0	0	0	0	0	0	0	0	0	0	0	0	0	0	0	0	0	0	0	0	0	0	4	0	0	0	1	0	0
62476	0	0	0	0	0	0	0	0	0	0	0	0	0	0	0	0	0	0	0	0	0	0	0	0	0	0	0	0	0	0	0	0	0	5	6	2	0	0	0	0	0	0	6	0	0	0	0	0	0
2037	0	0	0	0	0	0	0	0	0	0	0	1	0	0	0	0	0	0	0	0	1	0	0	0	0	1	0	1	1	0	0	0	0	0	0	1	1	1	0	4	1	1	2	0	0	0	0	0	0
58460	0	0	0	0	0	0	0	0	0	0	0	0	0	0	1	0	0	0	0	0	0	0	0	0	0	0	0	0	0	1	0	0	0	0	9	1	0	0	0	0	0	0	0	0	0	0	0	15	0
5294	0	0	0	0	0	0	0	0	0	0	0	0	0	0	0	0	0	0	0	0	0	0	0	0	0	0	1	0	0	0	0	0	0	0	0	0	0	2	3	0	0	0	0	0	0	0	5	369	0
5384	0	0	0	0	0	1	0	0	0	0	0	0	0	0	0	0	0	0	0	0	0	0	0	0	0	0	0	0	0	1	0	0	0	0	4	13	0	0	0	0	0	0	0	0	0	0	1	0	0
6726	0	0	0	0	1	1	0	2	0	0	1	0	0	0	0	0	0	0	0	2	0	0	0	0	0	0	0	0	0	1	0	0	0	0	0	0	2	6	0	1	4	4	0	2	4	0	1	0	0
27405	0	0	0	0	0	0	0	0	0	0	0	0	0	0	0	0	0	0	0	0	0	0	0	0	0	1	0	0	0	1	0	0	0	0	0	0	0	0	3	0	0	0	0	0	0	0	2	11	0
6868	0	0	0	0	0	0	0	0	0	0	0	0	0	0	0	0	0	0	0	0	0	0	0	0	0	2	0	0	0	0	0	0	0	0	0	0	0	0	0	0	0	0	0	0	0	0	1	0	0
63410	1	0	0	2	0	1	2	0	0	0	0	0	0	0	0	2	0	0	0	0	0	0	0	0	0	0	0	0	0	0	0	0	0	0	0	0	0	0	0	0	0	0	1	0	0	0	0	0	0
63420	0	0	0	0	0	0	0	0	0	0	0	0	0	1	0	0	0	0	0	0	0	0	0	0	0	0	0	0	0	0	0	0	1	0	1	0	0	0	0	0	0	0	0	0	0	0	0	0	1
5941	0	0	0	0	0	0	0	0	0	0	0	0	0	0	0	0	0	0	0	0	0	0	0	0	0	0	0	0	0	0	0	0	0	0	0	0	0	0	0	0	0	0	0	0	0	0	0	2	0
6176	0	0	0	0	0	1	0	0	1	0	0	0	0	1	0	0	0	0	1	0	0	0	0	1	0	1	0	0	0	0	0	0	0	0	0	0	0	0	0	0	0	0	0	0	0	0	1	3	0
6539	0	0	0	0	0	0	0	0	0	0	0	0	0	0	0	0	0	0	0	0	0	0	0	0	0	0	0	0	0	0	0	0	0	0	4	5	1	2	42	0	0	0	0	0	0	0	0	0	0
6901	0	0	0	1	0	0	0	0	0	0	0	0	0	0	0	0	0	0	0	0	0	0	0	0	0	0	0	0	0	0	0	0	0	0	0	0	1	0	0	0	0	0	2	0	0	0	0	0	0
7145	0	0	0	0	0	0	0	0	0	0	0	0	0	0	0	0	0	0	0	0	0	0	0	0	0	0	0	0	0	0	0	0	0	0	0	0	3	1	0	2	1	4	0	0	0	0	0	0	0
7347	0	0	0	0	0	0	0	0	0	0	0	0	0	0	0	0	0	0	0	0	0	0	0	0	0	0	0	0	0	0	0	0	0	0	0	0	0	0	0	0	0	0	0	0	0	0	0	7	0
7354	0	0	0	0	0	0	0	0	0	0	0	0	0	0	0	0	0	0	0	0	0	0	0	0	0	0	0	0	0	0	0	0	0	1	0	0	0	0	0	0	0	4	0	0	0	0	0	0	0
8355	0	0	0	0	0	0	0	0	0	0	0	0	0	0	0	0	0	0	0	0	0	0	0	0	0	0	0	0	0	0	0	0	0	0	0	0	0	0	1	0	0	0	0	0	0	0	0	1	0
8859	0	0	0	0	0	0	0	0	0	0	0	0	0	0	0	0	0	0	0	0	0	0	0	0	0	0	0	0	0	0	0	0	0	0	0	0	0	1	2	1	3	2	0	3	3	0	0	0	0
9597	0	0	0	0	0	0	0	0	0	0	0	0	0	0	0	0	0	0	0	0	0	0	0	0	0	0	0	0	0	1	0	0	0	0	1	0	0	0	0	0	0	0	0	0	0	0	0	4	0
11203	0	0	0	0	0	0	0	1	0	0	0	0	0	0	0	0	0	0	0	0	0	0	0	0	0	0	0	0	0	0	0	0	0	0	0	0	0	0	0	1	0	3	1	0	0	0	0	0	0
27811	0	0	0	0	0	0	0	0	0	0	0	0	0	0	0	0	0	0	0	0	0	1	0	0	0	0	0	0	0	0	0	0	0	0	0	0	0	0	0	0	0	0	1	0	0	0	0	0	1
33000	0	0	0	0	0	0	0	0	0	0	0	0	0	0	0	0	0	0	0	0	0	0	0	0	0	0	0	0	0	0	0	0	0	0	0	0	0	0	0	0	0	0	0	1	110	0	0	4	0
37938	0	0	0	0	0	0	0	0	0	0	0	0	0	0	0	0	0	0	0	0	0	0	0	0	0	0	0	0	0	0	0	0	0	0	0	0	0	0	0	0	0	0	0	2	0	0	1	0	0
53174	0	0	0	0	0	0	0	0	0	0	0	0	0	0	0	0	0	0	0	0	0	0	0	0	0	0	0	0	0	0	0	0	0	0	0	0	7	0	0	5	0	0	2	0	0	0	0	0	0
55550	0	0	0	0	0	0	0	0	0	0	0	0	0	0	0	0	0	0	0	0	0	0	0	0	0	0	0	0	0	0	0	0	0	1	0	0	0	3	13	0	0	0	0	0	0	0	0	0	0
56229	0	0	0	0	0	0	0	0	0	0	0	0	0	0	0	0	0	0	0	0	0	0	0	0	0	0	0	0	0	0	0	0	0	0	2	2	0	0	0	0	0	0	0	2	0	0	0	0	0
59599	0	0	0	0	0	0	0	0	0	0	0	0	0	0	0	0	0	0	0	0	0	0	0	0	0	0	0	0	0	0	0	0	0	0	3	4	0	0	0	0	0	0	0	0	0	0	0	3	0
60011	0	0	0	0	0	0	0	0	0	0	0	0	0	0	0	0	0	0	0	0	0	0	0	0	0	1	0	0	0	0	0	0	0	0	0	0	0	0	0	0	0	0	1	0	0	0	1	2	0
60125	0	0	0	0	0	0	0	0	0	0	0	0	0	0	0	0	0	0	0	0	0	0	0	0	0	0	0	0	0	0	0	0	0	0	0	0	0	0	0	1	0	0	0	0	0	0	0	3	0
60187	0	0	0	0	0	0	0	0	1	0	0	0	0	0	0	0	0	0	0	0	0	0	0	0	0	0	0	0	0	0	0	0	0	1	0	0	0	0	0	0	0	0	0	0	1	0	0	0	0
60254	0	0	0	0	0	0	0	0	0	0	0	0	0	0	0	0	0	0	0	0	0	0	0	0	0	0	0	0	0	0	0	0	0	1	1	6	1	0	0	0	0	0	0	0	1	0	0	0	0
63839	0	0	0	0	0	0	0	0	0	0	0	0	0	0	0	1	0	0	0	0	0	0	0	0	0	0	0	0	0	0	0	0	0	0	0	0	0	0	0	0	0	0	0	0	0	0	0	0	0
64132	0	0	0	0	0	0	1	0	0	1	0	0	0	0	0	0	0	0	0	0	0	0	0	0	0	0	0	0	0	0	1	0	0	0	0	0	0	0	0	0	0	0	0	0	0	0	1	0	1
5940	0	0	0	0	0	0	0	0	0	0	0	0	0	0	0	0	0	0	0	0	0	0	0	0	0	0	1	0	0	0	0	0	0	0	20	0	0	0	2	0	0	0	0	0	0	0	0	45	0
5498	0	0	0	0	0	0	0	0	0	0	0	0	0	0	0	0	0	0	0	0	0	0	0	0	0	0	0	0	0	0	0	0	0	0	0	0	1	0	0	0	0	0	0	0	1	0	0	0	0
5853	0	0	0	0	0	0	0	0	0	0	0	0	0	0	0	0	0	0	0	0	0	0	0	0	0	0	0	0	0	0	0	0	0	0	0	0	0	0	0	0	0	0	0	0	0	219	1	0	0
8509	0	0	0	0	0	0	0	1	0	0	0	0	0	0	0	0	0	0	0	0	0	0	0	0	0	0	0	0	0	0	0	0	0	0	0	0	0	1	1	0	0	2	0	0	0	0	0	0	0
9044	0	0	0	0	0	0	0	0	0	0	0	2	0	0	0	0	0	0	0	0	1	0	0	0	0	0	0	0	0	0	0	0	0	1	0	0	1	0	0	0	0	0	0	0	0	28	4	0	0
15272	0	0	0	0	0	2	0	0	0	0	0	0	0	0	0	0	0	0	0	0	1	0	0	0	0	1	2	0	0	4	0	0	0	0	10	0	0	0	0	0	0	0	1	1	0	0	0	0	0
23577	0	0	0	0	0	0	0	0	0	0	0	0	0	0	0	0	0	0	0	0	0	0	0	0	0	0	0	0	0	0	0	0	0	5	1	7	0	0	0	0	0	0	0	0	0	0	0	0	0
51681	0	0	0	0	0	0	0	0	0	0	0	0	0	0	0	0	0	0	0	0	0	0	0	0	0	0	0	0	0	0	0	0	0	0	1	0	0	0	1	0	0	0	0	0	0	0	0	0	0
58115	0	0	0	0	0	0	0	0	0	0	0	0	0	0	0	0	0	0	0	0	0	0	0	0	0	0	0	0	0	0	0	0	0	0	1	0	0	0	0	0	0	0	0	0	0	0	0	19	0
59737	0	0	0	0	0	0	0	0	0	0	0	0	0	0	0	0	0	0	0	0	0	0	0	0	0	0	0	0	0	0	0	0	0	0	0	1	1	0	0	0	0	0	0	0	0	0	0	21	0
5335	427	2566	2048	7	6470	853	2	63	2030	24	284	1744	1	78	82	6	27	149	1	119	786	4	13	1	15440	9997	4160	10437	1081	762	13	4846	9518	6	234	294	10	4	3	2	147	430	20	2235	242	1	103	492	0
4752	2	4	296	1505	1267	853	2367	303	536	13	5667	24123	1	2129	1113	101	1283	2813	321	3618	4068	13	4888	9426	168	194	87	60	6033	17432	136	132	677	350	3409	215	9	30	7	300	557	877	32	2191	139	3	1159	918	4
5472	0	1	0	21	17	10	60	16	19	0	16	65	35	0	8	27	1663	119	248	42	8	41	210	475	0	9	3	1	33	1	3	0	9	34	22	1	0	0	0	6	1	8	11	0	2	1	11	26	0
4874	167	1164	998	2	2746	344	0	41	994	11	122	694	0	37	31	0	7	45	3	58	288	1	4	1	7291	4217	1693	4737	475	326	6	2063	4219	1	79	110	0	2	0	0	57	163	11	988	117	1	44	232	0
5692	0	1	0	2	20	3	1	8	107	3	511	5998	0	0	29	1158	1138	32	56	20	60	0	85	94	90	630	222	32	569	1086	1	40	52	3	364	58	23	4	1	6	8	0	7	2	4	1	21	0	1
4803	25	194	146	1	394	61	0	8	148	1	22	103	0	2	6	0	2	11	0	10	39	0	3	0	1050	612	248	708	77	30	1	305	614	0	10	25	0	0	0	0	11	32	1	149	12	0	4	25	1
4334	0	62	405	1207	194	122	366	8	30	0	65	229	1343	14	30	1142	0	0	339	27	96	0	21	41	0	288	403	10	40	161	15	0	0	285	0	0	109	0	1	5	1	0	87	0	0	0	18	457	0
21921	0	0	0	0	6	96	1	16	908	0	437	1003	0	1576	28	0	5226	1426	0	21	5	1	3410	3971	1	314	85	7	904	1503	0	0	2	0	306	9	0	66	2	0	1	4	0	10	7	0	43	52	0
5139	0	0	0	28	12	9	132	27	31	0	33	134	48	5	8	61	74	14	474	57	15	106	466	1004	0	10	1	0	68	3	1	0	10	70	20	2	0	0	0	7	0	5	16	2	0	0	22	36	0
5067	0	0	0	0	3	1	0	5	29	2	163	1983	0	0	12	394	361	10	22	3	16	0	34	37	41	219	74	7	206	306	0	11	18	1	131	23	9	0	1	1	3	1	3	0	2	0	9	0	0
4544	0	4333	3373	0	1156	2308	0	292	895	0	525	7138	0	1769	193	0	8509	145	2	992	767	1	3987	1851	144	44	107	1	5275	1236	0	4	26	1	856	370	1	4	1	2	107	77	99	23	42	0	149	4941	0
5226	0	0	0	1	144	68	0	12	38	0	212	2153	0	0	24	0	3	7	0	20	174	2	4	8	51	156	331	1	80	95	0	4	30	1	2	0	5	1	1	0	16	0	13	0	6	0	13	0	1
5109	5237	3549	904	4890	64	211	3063	12	142	881	3	139	0	0	0	0	166	70	24	10	2	0	1	2	0	1	0	1	0	0	0	0	2	332	26	119	52	0	1	0	0	1	442	4	741	28	25	0	414
5358	0	128	25	0	68	64	14	13	9	0	1	0	0	44	35	0	18	15	0	19	48	0	14	3	4	132	27	1	20	11	3	53	267	1	12	0	11	2	0	0	30	0	4	2	5	0	3	0	0
4730	0	25	14	0	90	34	1	4	4	0	39	181	0	29	16	0	115	123	0	193	105	0	22	13	2	76	54	3	29	80	0	11	85	0	15	19	0	0	0	2	4	0	3	69	5	0	9	0	0
4729	0	2	0	0	12	6	523	0	0	351	2	1	0	1	2	5830	0	1	343	2	6	18835	119	276	1	1	1	0	390	201	11242	1	7	393	3	2	60	0	0	27	0	0	1	0	1	0	0	1	36
4680	0	1227	726	6	39	52	5	15	15	0	42	511	0	588	32	0	426	23	0	140	154	1	20	14	1	4	6	2	25	35	0	1	1	0	314	130	0	0	0	0	19	19	9	9	10	0	28	593	0
5460	1	149	219	0	7	60	0	131	159	1	82	172	0	0	24	0	1296	17	0	316	110	0	531	777	0	72	15	7	202	13	0	0	8	0	1	0	0	32	173	0	0	0	0	1	9	0	30	57	0
4783	4	30	37	0	65	5	0	0	26	0	3	15	0	1	0	0	0	2	0	1	8	0	0	1	207	109	46	126	19	6	0	47	90	0	5	5	0	0	0	0	0	3	0	23	3	0	1	3	0
5193	0	0	0	2	1	1	11	1	3	0	1	12	1	0	1	4	0	1	36	3	0	6	47	61	0	0	1	0	5	1	0	0	1	7	1	0	0	0	0	1	0	0	0	0	0	0	0	4	0
5521	0	0	0	0	12	3	0	6	4	6	84	14	0	0	4	0	4	1	28	17	62	0	1	0	0	12	9	1	191	68	0	8	66	0	2	0	4	0	0	0	9	0	0	0	0	0	1	0	0
4679	0	0	2	0	19	222	0	74	88	0	2	2	0	5	30	0	0	0	0	5	77	0	120	17	90	189	549	63	38	101	0	4	73	2	17	9	6	0	0	0	0	0	0	41	13	0	16	0	0
55588	0	0	0	3	5	0	28	7	4	0	9	15	1	0	2	4	48	11	42	11	3	6	28	63	0	4	1	0	3	1	0	0	3	6	2	1	0	0	0	1	0	1	1	0	1	0	4	11	0
51785	0	24	11	0	11	30	0	21	44	0	10	9	0	0	5	0	6	3	0	24	2	0	35	13	0	1	5	0	7	2	0	4	5	0	1	8	0	0	2	0	2	0	1	8	7	0	1	3	0
5518	0	271	70	0	26	63	0	18	64	1	22	70	0	0	24	0	0	0	191	11	23	0	8	1	0	44	139	4	0	6	0	0	0	26	7	7	0	0	0	0	1	0	7	0	5	0	14	8	0
63158	0	1	1	0	2	10	1	0	9	1	3	4	0	2	1	12	0	0	2	3	2	4	2	0	0	6	2	0	3	3	0	0	0	1	0	0	0	0	0	0	0	0	3	1	1	0	0	0	0
4893	4	21	15	0	23	7	1	0	15	0	3	10	0	0	0	0	1	0	0	0	5	0	0	0	95	51	18	64	7	4	0	25	53	0	2	1	0	0	0	0	0	2	0	8	1	0	0	2	0
5198	0	11	2	0	21	8	0	2	1	0	14	38	0	4	5	0	97	71	0	61	33	0	5	4	1	21	24	0	3	24	0	5	20	0	2	4	0	0	0	1	3	0	0	21	2	0	2	0	0
18655	0	0	0	0	11	1	0	1	1	0	41	19	0	0	0	0	2	1	0	5	3	0	5	0	0	10	1	0	0	2	0	48	15	0	1	0	0	1	1	0	0	0	0	0	1	0	1	0	0
54782	0	1	1	0	3	23	1	3	11	0	5	11	0	0	8	1	1	1	1	6	13	0	0	0	0	6	8	0	2	22	0	1	2	2	10	1	2	0	0	0	3	0	2	2	1	0	5	0	0
62819	0	0	0	3	2	3	19	14	1	0	18	6	2	0	3	0	3	7	78	11	2	3	8	12	0	1	1	0	0	0	0	0	1	9	2	1	0	1	0	2	0	7	2	1	1	0	5	0	0
63298	0	0	0	0	10	0	7	5	1	0	4	9	2	0	0	6	19	4	27	5	2	0	3	3	0	3	0	0	1	0	0	0	2	3	2	0	0	0	0	1	0	1	2	0	0	0	1	1	0
55769	0	0	0	0	0	0	0	0	24	0	0	1	0	0	0	870	3	3	0	0	1	3	44	34	0	30	0	0	10	68	1	1	1	0	0	0	1	0	0	0	3	0	0	0	0	0	1	0	0
62879	0	0	0	3	2	2	5	8	2	0	2	4	2	0	0	0	1	6	32	4	1	0	3	1	0	0	0	0	0	1	0	0	0	4	1	0	0	0	0	1	0	2	0	0	0	0	3	1	0
62821	0	0	0	0	8	0	7	1	0	0	5	37	0	0	1	0	68	18	9	37	9	0	15	7	0	6	0	0	0	0	0	0	4	3	2	0	0	0	0	4	1	1	1	0	0	0	0	1	0
63776	0	0	0	2	1	1	10	8	1	0	1	0	3	0	1	1	2	4	63	3	1	2	9	1	0	1	0	0	1	0	0	0	0	3	2	0	0	0	0	0	0	0	2	0	0	0	4	2	0
39561	0	0	0	0	7	0	0	3	0	0	6	9	0	0	0	0	11	35	0	27	7	0	3	1	0	9	1	0	0	5	0	6	8	0	1	0	0	0	0	0	0	0	0	2	0	0	1	0	0
5899	0	0	2	8	2	2	6	1	0	0	0	2	14	0	0	11	0	0	5	0	0	0	1	0	0	4	5	0	0	0	1	0	0	5	0	0	0	0	0	0	0	0	2	0	0	0	1	2	0
10544	0	0	0	0	7	1	0	1	1	0	7	12	0	11	6	0	0	0	0	10	0	0	4	26	0	2	1	0	0	2	0	4	5	0	0	0	0	0	0	0	0	0	0	0	1	0	0	0	0
4247	0	48	0	0	2	84	0	0	0	1	0	0	0	0	278	0	0	0	0	1	8	0	4	0	0	10	15	1	42	37	0	0	3	0	10	0	0	0	0	0	0	0	0	0	0	0	8	0	0
5103	0	6	5	0	14	25	0	2	0	0	6	32	0	1	0	0	4	1	0	12	4	0	13	5	0	0	6	0	14	12	0	0	0	0	0	1	0	0	0	0	0	0	1	0	1	0	0	11	0
4725	0	21	16	0	16	16	0	2	2	0	7	28	0	12	1	1	8	0	0	9	6	0	9	6	0	0	4	0	12	7	0	0	0	0	5	2	0	0	0	0	1	0	0	0	0	0	1	18	0
63970	0	0	0	5	1	0	26	1	0	0	2	4	0	0	0	4	8	0	12	2	2	0	5	42	0	0	0	0	0	0	0	0	0	4	0	0	0	0	0	0	0	0	1	0	0	0	1	1	0
7431	0	5	0	0	9	15	0	12	2	0	13	6	0	0	6	0	3	4	0	2	8	1	2	1	0	0	1	0	1	2	0	0	0	0	3	19	0	0	0	0	4	2	1	0	1	0	3	2	0
54921	0	0	0	0	0	0	0	0	0	0	7	97	0	0	2	17	18	2	1	0	2	0	2	2	0	15	4	0	2	30	0	1	0	0	13	0	0	0	0	0	0	0	0	0	0	0	1	0	0
5463	0	0	0	0	0	0	0	0	0	0	5	236	0	0	0	0	0	0	0	4	3	394	2	3	15	1	0	3	4	2	3	1	8	0	1	0	0	0	0	0	0	0	0	0	0	0	0	0	89
5793	0	0	3	15	7	2	12	0	0	0	3	2	7	0	0	7	0	0	4	1	2	0	0	1	0	4	7	0	0	0	0	0	0	7	0	0	5	0	0	2	0	0	1	0	0	0	0	1	0
12155	0	1	0	5	7	3	4	0	0	0	8	4	0	0	0	0	1	0	2	11	3	0	11	6	0	6	0	1	2	2	0	1	0	0	0	0	5	0	0	0	0	0	0	0	0	0	0	0	0
37644	0	0	0	0	5	0	0	1	0	0	3	3	0	0	0	0	3	3	0	2	2	0	7	19	0	0	0	0	0	2	0	4	3	0	0	0	0	0	0	0	0	0	0	0	0	0	0	0	0
27856	0	0	1	0	3	0	0	0	9	0	1	1	0	11	4	0	1	1	0	9	1	0	699	1722	0	0	0	0	0	0	0	0	0	0	0	0	0	0	0	0	0	0	0	5	1	0	1	0	0
63075	0	0	0	0	4	0	6	0	1	0	3	8	0	0	1	1	13	0	11	5	1	0	2	1	0	1	0	0	0	0	0	0	3	2	1	0	0	0	0	0	0	0	2	0	0	0	2	1	0
40422	0	0	0	0	2	0	2	1	0	0	27	1	0	0	0	0	1	3	1	0	4	0	0	0	0	7	2	0	4	3	0	5	4	0	0	0	0	0	0	0	0	1	0	1	0	0	1	0	0
54833	0	0	0	0	0	1	0	0	3	0	4	5	0	5	0	0	10	13	0	0	0	0	15	11	0	4	0	0	1	19	0	0	0	0	1	0	0	0	0	0	0	0	0	0	0	0	2	1	0
10756	0	1	0	0	7	0	0	2	0	0	0	0	0	0	1	0	0	2	0	1	1	0	1	0	0	13	5	2	1	0	0	6	4	0	0	0	1	0	0	0	0	0	0	3	0	0	3	0	0
4925	0	0	0	0	0	0	0	0	0	0	2	9	0	0	0	0	4	3	0	3	1	0	2	2	0	0	0	0	5	4	2	1	2	0	1	0	0	0	0	1	0	0	0	0	0	0	0	0	0
59548	0	0	0	0	3	0	3	0	0	0	8	7	0	0	1	6	3	4	3	6	3	1	6	7	0	2	0	0	0	0	0	0	1	3	1	0	0	1	0	0	0	0	0	0	0	0	1	1	0
5255	0	0	0	2	4	1	4	2	0	5	1	4	0	0	0	0	0	0	4	2	0	0	0	2	0	2	0	0	1	0	2	3	4	0	0	0	3	0	0	2	2	0	1	0	1	0	0	0	0
63243	0	0	0	0	2	2	0	0	1	0	0	0	0	0	0	0	1	3	1	1	1	0	24	53	0	2	0	0	1	0	0	0	0	0	2	0	0	0	0	0	0	0	0	0	0	0	0	3	0
39513	0	0	0	0	3	1	0	0	0	1	0	5	0	0	0	0	13	8	0	5	16	0	0	0	0	2	1	0	0	1	0	8	1	0	0	0	0	0	0	0	0	0	2	0	1	0	0	0	0
5486	0	0	0	0	5	1	0	5	0	0	3	4	0	0	0	0	0	0	0	73	40	0	1	0	0	1	2	0	0	8	0	0	6	0	2	0	0	0	0	0	0	0	3	3	19	0	0	0	0
10985	0	0	0	0	18	5	0	0	0	0	10	12	0	9	7	0	0	2	0	12	0	0	1	21	0	4	0	1	0	0	0	9	6	0	0	0	0	1	0	0	0	0	0	0	0	0	0	0	0
5225	0	0	0	0	0	0	18	0	0	58	1	0	0	0	0	5	0	0	0	0	0	25	19	44	0	0	0	1	50	37	1767	0	1	10	0	0	0	0	0	0	0	0	0	0	0	0	0	0	0
39244	0	0	0	0	6	3	0	2	0	0	2	11	0	0	2	0	14	5	0	18	3	0	2	1	0	3	6	0	0	5	0	0	1	0	0	0	0	0	0	0	0	0	0	0	0	0	1	0	0
64036	0	0	0	0	1	0	3	2	0	0	2	0	1	0	0	0	1	1	19	4	1	0	1	2	0	0	0	0	0	0	0	0	0	2	0	0	0	0	0	0	0	3	0	0	0	0	0	0	0
9750	0	0	0	0	0	0	0	0	1	1	3	2	0	0	0	0	0	1	1	3	1	0	0	0	0	0	0	0	0	0	0	3	1	0	0	0	0	0	0	0	0	0	0	0	0	0	1	0	0
62392	0	0	0	0	0	1	0	0	1	0	7	4	0	0	0	0	0	12	0	0	0	0	2	2	0	1	1	0	0	2	0	0	0	0	0	0	0	0	0	0	0	0	0	1	0	0	0	0	0
39433	0	0	0	0	4	0	0	0	0	0	1	5	0	0	1	0	6	27	0	13	4	0	0	0	0	3	1	0	0	7	0	5	2	0	0	0	0	0	0	0	0	0	0	0	0	0	0	0	0
5576	0	0	0	0	2	2	0	7	0	0	13	3	0	0	2	0	0	0	0	2	4	0	0	0	0	1	5	0	0	1	0	2	1	0	0	1	0	0	0	0	3	1	0	0	0	0	1	0	0
54961	0	0	0	0	0	8	0	0	1	0	39	36	0	0	0	0	401	95	0	1	0	0	57	66	0	1	0	0	1	67	0	0	0	0	40	0	0	0	0	0	0	1	0	0	0	0	2	2	0
37895	0	0	0	0	1	1	0	0	0	0	3	2	0	0	1	0	2	8	0	1	1	0	3	2	0	0	0	0	1	2	0	0	0	0	2	0	0	0	0	0	0	0	0	1	0	0	0	0	0
40316	0	0	0	0	2	0	0	0	0	0	1	1	0	0	0	0	3	19	0	10	6	0	0	0	0	4	3	0	0	3	0	2	3	0	0	4	0	0	0	0	0	0	0	1	1	0	0	0	0
62321	0	0	0	0	0	2	0	0	1	0	3	5	0	0	0	0	9	9	0	0	0	0	2	1	0	7	1	0	1	10	0	0	0	0	1	0	0	0	0	0	0	0	0	0	0	0	1	0	0
11220	0	0	0	0	21	12	0	0	0	0	0	0	0	649	133	0	0	12	0	19	10	0	65	298	0	0	0	0	0	0	0	0	0	0	0	0	0	0	0	1	0	0	0	0	108	0	0	0	0
7777	0	0	0	0	6	5	0	4	0	1	1	1	0	0	5	0	0	5	0	3	2	0	0	0	0	1	3	0	0	1	0	2	1	0	0	5	1	0	0	3	0	0	0	6	0	0	0	0	0
59692	0	0	0	0	1	0	0	0	0	0	5	5	0	0	0	0	3	1	0	7	2	0	2	1	0	0	0	0	0	22	0	0	1	0	4	0	0	0	0	0	1	0	0	1	0	0	0	0	0
7093	0	0	0	0	3	3	0	0	0	0	1	7	0	0	0	0	14	0	0	2	1	0	1	2	0	0	0	0	1	2	0	0	0	0	0	0	0	0	0	0	0	0	0	0	0	0	0	0	0
29394	0	0	0	0	3	0	0	0	0	0	0	0	0	0	2	0	42	19	0	9	8	0	0	0	0	2	0	0	2	1	0	0	1	0	0	0	0	0	0	0	0	0	0	4	0	0	0	0	0
8289	0	0	0	0	6	0	0	0	0	0	0	0	0	0	0	0	1	2	0	0	1	0	0	0	1	9	5	4	0	0	1	7	5	0	0	0	1	0	0	0	0	0	0	2	0	0	0	1	0
9220	0	0	0	0	0	2	0	2	0	0	3	1	0	0	1	0	1	1	0	5	1	0	0	0	0	1	0	0	0	0	0	0	0	0	0	0	0	0	0	0	0	0	0	0	0	0	0	0	0
5350	0	2	0	0	0	0	194	0	2	0	0	0	0	0	0	6035	0	2	0	0	0	186	3	3	0	3	0	0	2	1	14	0	1	0	0	0	0	0	0	1	0	0	1	0	1	0	0	0	0
41319	0	0	0	0	10	80	0	2	6	0	9	3	0	0	2	0	0	0	0	2	1	0	4	1	0	2	2	0	3	24	0	0	0	0	8	0	0	0	0	0	0	0	0	0	0	0	3	1	0
38502	0	1	0	0	8	2	0	0	0	0	0	1	0	0	0	0	1	0	0	1	12	0	0	0	0	4	1	3	0	1	0	8	1	0	0	1	0	0	0	0	0	1	1	0	1	0	10	0	0
5171	0	455	1085	0	13	88	0	0	0	0	0	0	0	0	0	0	297	3	0	1	0	0	0	0	1	97	17	0	0	0	0	0	0	0	0	0	0	0	0	0	1	1	0	0	0	0	14	45	0
5370	0	0	0	0	1	1	0	0	8	2	50	29	0	0	0	0	3	12	0	1	1	0	0	0	0	0	0	0	0	2	0	80	29	0	0	0	0	0	0	0	0	0	0	0	0	0	0	0	0
90	1	0	3	2	0	0	0	1	0	1	1	2	0	0	1	0	0	0	1	0	0	0	0	0	0	1	0	0	1	2	0	0	0	0	0	0	0	1	1	1	0	0	1	0	0	0	1	1	1
59344	0	0	0	0	0	7	2	0	0	0	3	14	0	0	0	0	2	0	0	0	3	0	1	5	0	0	0	0	1	3	0	0	2	0	0	1	0	0	0	1	0	0	0	4	0	0	0	0	0
63760	0	0	0	7	0	13	0	0	0	0	2	35	0	0	0	0	7	1	0	0	1	0	0	7	0	0	0	0	0	8	0	0	0	4	0	0	0	0	0	0	0	0	0	0	0	0	0	0	0
63574	0	0	0	10	3	5	0	0	0	0	1	20	0	0	0	0	1	0	0	1	1	0	0	0	0	1	0	1	2	1	0	0	0	3	0	0	0	0	0	2	0	0	0	0	0	0	0	0	0
42981	0	0	0	0	4	22	0	0	0	0	2	0	0	0	4	0	0	0	0	0	0	0	0	0	0	39	3	0	74	116	0	0	0	0	0	0	0	0	0	0	0	0	0	0	0	0	0	0	0
55372	0	0	0	4	0	0	6	0	0	0	0	13	0	74	1	1	0	0	0	1	2	0	0	1	0	0	0	0	0	2	0	0	0	3	0	0	0	0	0	0	0	0	0	0	0	0	0	1	0
7383	0	1	0	0	2	7	0	5	0	0	1	0	0	0	2	0	0	2	0	0	0	0	2	0	0	0	0	0	0	5	0	0	0	0	0	4	0	0	0	0	0	0	0	0	1	0	0	1	0
45130	0	0	0	0	2	0	0	1	0	0	0	0	0	0	0	0	2	3	0	2	0	0	2	0	0	7	2	0	0	2	0	13	2	0	1	0	0	0	0	0	0	0	0	0	0	0	0	0	0
56348	2	1	0	0	3	1	0	0	0	0	1	0	0	0	0	0	0	0	0	0	2	0	0	0	1	2	0	1	0	1	0	22	2	0	0	0	0	0	0	0	0	0	0	0	0	0	0	0	0
5945	0	0	0	4	2	1	3	0	1	0	1	2	7	0	1	1	0	0	3	1	0	0	0	0	0	1	4	0	0	0	0	0	0	4	0	0	1	0	0	0	0	0	0	0	0	0	0	0	0
43103	0	0	0	0	4	13	0	1	0	0	1	0	0	0	5	4	0	0	0	4	11	0	0	0	0	2	1	0	0	6	0	0	0	0	9	0	0	0	0	0	0	0	0	0	0	0	0	0	0
62956	0	0	0	9	1	4	0	0	0	0	2	53	0	0	2	0	0	0	2	0	1	0	0	0	0	0	0	0	6	3	0	0	0	7	0	0	0	0	0	0	0	0	3	0	0	0	0	0	0
40625	0	0	0	0	1	0	0	0	0	0	9	2	0	0	0	0	0	0	0	1	8	0	11	3	0	0	0	0	1	3	0	0	2	0	1	0	0	0	0	0	0	0	0	0	0	0	0	0	0
23350	0	0	0	0	13	7	0	0	0	0	0	0	0	0	0	0	9	5	0	0	0	0	31	0	0	0	0	0	82	93	0	0	0	0	0	0	0	0	0	0	0	0	0	0	0	0	0	0	0
59877	0	0	0	0	0	1	1	3	0	0	7	1	0	0	0	0	0	8	0	3	1	0	0	0	0	0	0	0	0	6	1	1	0	0	0	0	0	0	0	0	1	2	0	1	1	0	1	0	0
11222	0	0	0	0	7	0	0	0	0	0	4	8	0	0	1	0	1	1	0	1	0	0	0	0	0	6	0	0	0	2	0	4	4	0	0	0	0	1	0	0	0	0	0	0	0	0	0	0	0
41861	0	0	0	0	19	123	0	0	0	0	4	0	0	0	3	0	0	0	0	0	0	0	0	0	0	19	1	0	46	134	0	0	0	0	0	0	0	0	0	0	0	0	0	0	1	0	0	0	0
27336	0	0	0	0	10	2	1	0	0	0	0	0	0	1	0	0	2	2	0	0	0	0	16	0	0	0	0	0	1	22	0	0	0	0	0	0	0	0	0	0	0	0	0	0	0	0	0	0	0
41997	0	0	0	0	2	1	0	0	0	0	3	12	0	0	0	0	0	20	0	13	11	0	0	1	0	1	0	0	0	11	0	0	0	0	1	1	0	0	0	0	0	0	0	1	0	0	0	0	0
64316	0	0	0	0	0	0	1	0	0	0	1	5	0	0	1	0	1	0	0	1	0	0	2	5	0	1	0	0	0	0	0	0	0	0	2	0	0	0	0	0	0	0	0	0	0	0	0	1	0
39588	0	0	0	0	1	1	0	0	0	0	3	0	0	0	0	0	3	19	0	8	3	0	0	0	0	2	0	0	1	3	0	3	3	0	0	0	0	0	0	0	0	0	0	0	0	0	0	0	0
6536	0	0	2	0	0	0	0	1	1	0	1	2	0	0	0	0	1	0	0	4	1	0	0	3	0	0	0	0	1	0	0	0	0	0	0	0	0	0	1	0	0	0	0	0	0	0	0	0	0
62488	0	0	0	0	0	0	0	0	2	0	0	1	0	2	0	0	6	0	0	0	0	0	3	8	0	0	0	0	1	1	0	0	0	0	0	0	0	0	0	0	0	0	0	0	0	0	0	0	0
14823	25	1	0	33	2	0	18	0	1	1	0	3	0	0	0	0	0	0	0	0	0	0	0	0	0	0	0	0	0	0	0	0	0	0	0	1	0	0	0	0	0	0	0	0	1	2	0	0	3
59965	0	0	0	0	3	0	0	0	0	0	3	2	0	0	0	0	0	1	0	1	0	0	2	3	0	0	0	0	0	4	0	0	0	0	1	0	0	0	0	0	0	0	0	0	0	0	0	0	0
42878	0	0	0	0	7	0	3	0	0	0	0	0	0	0	0	0	0	0	0	3	3	0	1	0	0	12	3	0	1	0	0	0	0	0	0	0	0	0	0	0	0	0	0	0	0	0	0	0	0
62310	0	0	0	0	0	0	0	0	1	0	3	11	0	0	0	0	47	6	0	1	0	0	10	14	0	0	1	0	1	14	0	0	0	0	5	0	0	0	0	0	0	0	0	1	0	0	0	0	0
43089	0	0	0	0	0	0	0	0	0	0	3	2	0	0	1	0	0	0	0	3	1	0	0	0	0	1	1	0	0	3	0	1	0	0	0	0	0	0	0	0	1	0	0	0	0	0	0	0	0
27607	0	0	0	0	2	0	0	1	1	0	1	6	0	0	0	0	1	0	0	0	0	0	3	1	0	1	0	0	0	0	0	0	0	0	0	0	0	0	0	0	0	0	0	0	0	0	0	0	0
64055	0	0	0	1	1	0	3	0	0	0	1	6	1	0	0	2	0	2	0	1	0	0	7	17	0	0	0	0	0	0	0	0	0	0	0	0	0	0	0	0	0	0	0	0	0	0	0	0	0
23827	0	2	0	0	0	1	0	0	0	0	0	0	0	0	0	0	0	0	0	2	1	0	0	0	2	3	1	0	1	0	0	1	3	0	0	0	0	1	0	0	0	0	0	0	0	6	0	0	0
7039	0	0	0	0	22	2	0	0	0	0	0	0	0	3	4	0	0	0	0	0	3	0	7	0	0	0	1	0	2	5	0	0	0	0	0	0	0	0	0	0	0	0	0	0	0	0	1	1	0
4736	0	0	0	0	1	0	0	0	1	0	0	2	0	0	0	0	0	0	0	0	0	0	0	0	3	3	1	3	0	1	0	1	4	0	0	0	0	0	0	0	0	0	0	0	0	0	0	0	0
60811	0	0	0	0	1	1	0	0	0	0	1	0	0	0	0	0	5	4	0	3	2	0	1	3	0	0	0	0	0	6	0	0	0	0	2	0	0	0	0	0	0	0	0	0	0	0	0	2	0
10753	0	0	0	0	6	3	0	0	0	0	0	0	0	0	2	0	0	0	0	0	2	0	0	1	0	0	0	0	0	1	0	0	0	0	0	0	0	0	0	0	0	0	0	0	0	0	0	0	0
27302	0	0	0	0	0	0	0	0	0	1	3	5	0	0	0	0	1	1	0	0	0	0	0	0	0	0	0	0	0	0	0	35	7	0	0	0	0	0	0	0	0	0	0	0	0	0	0	0	0
27590	0	0	0	0	0	0	0	0	0	0	12	2	0	0	0	0	0	1	0	1	1	0	0	0	0	0	0	0	0	0	0	7	2	0	0	0	0	0	0	0	0	0	0	0	0	0	0	0	0
39807	0	0	0	0	0	1	0	1	0	0	3	1	0	0	0	0	0	3	0	1	0	0	0	0	0	0	0	0	0	2	0	0	1	0	0	0	0	0	0	0	0	0	0	0	1	0	0	0	0
43294	0	0	0	0	0	1	0	0	0	1	1	5	0	0	1	0	0	0	0	0	1	0	0	0	0	0	0	0	0	0	0	0	0	0	0	0	0	0	0	0	0	0	0	0	0	0	0	0	0
58156	0	0	0	0	0	1	0	0	0	0	0	0	0	0	0	0	0	0	0	2	1	0	0	0	0	1	1	0	0	2	0	0	0	0	0	0	0	0	0	0	0	0	0	0	0	0	0	0	0
64369	0	0	0	1	2	4	0	0	0	0	0	2	0	0	0	0	0	0	0	0	0	0	0	0	0	1	1	1	0	1	0	0	0	0	0	0	0	0	0	0	0	0	0	0	0	0	0	0	0
8697	0	0	0	0	0	2	0	0	0	0	2	2	0	0	0	0	30	1	0	4	2	0	4	4	0	0	0	0	0	0	0	0	0	0	0	0	0	0	0	0	0	0	0	0	0	0	0	1	0
43006	0	0	0	0	3	0	0	0	1	0	0	0	0	0	1	0	0	0	0	0	1	0	0	0	0	1	0	0	1	2	2	2	3	0	0	0	0	1	0	0	0	0	0	0	0	0	0	0	0
6134	0	55	130	0	0	10	0	0	0	0	0	0	0	0	0	0	41	0	0	0	0	0	0	0	0	25	2	0	0	0	0	0	0	0	0	0	0	0	0	0	0	0	0	0	0	0	2	6	0
26007	0	0	0	0	11	8	0	112	0	0	0	0	0	0	0	0	0	0	0	0	7	0	0	0	0	0	0	0	0	0	0	139	50	0	0	0	0	0	0	0	0	0	0	6	12	0	0	0	0
6866	0	0	0	0	40	4	0	0	0	0	0	0	0	0	7	0	0	0	0	0	2	0	2	0	0	4	0	0	0	1	0	0	0	0	0	0	0	0	0	0	0	0	0	0	0	0	1	0	0
39871	0	0	0	0	0	1	0	1	0	0	2	7	0	0	0	0	0	1	0	1	0	0	0	0	0	2	1	0	0	14	0	1	1	0	0	0	0	0	0	0	0	0	0	0	0	0	2	0	0
7432	0	0	0	0	4	0	0	2	0	0	1	1	0	0	0	0	0	1	0	9	1	0	0	0	0	0	0	0	0	1	0	0	0	0	0	0	0	0	0	0	0	0	0	0	2	0	0	0	0
43405	0	0	0	0	1	2	0	0	1	0	0	1	0	0	7	0	0	0	0	2	3	0	0	0	0	0	0	0	0	1	0	0	7	0	1	1	0	0	0	0	0	0	0	0	0	0	0	0	0
56238	2	0	0	0	4	1	0	0	0	0	0	1	0	0	0	0	0	0	0	0	1	0	0	0	0	3	1	0	1	2	0	0	0	0	0	0	0	0	0	0	0	0	0	0	0	0	0	0	0
62785	0	0	1	0	0	0	0	0	0	0	0	7	0	0	0	0	7	1	0	0	0	0	1	1	0	1	0	0	1	4	0	0	0	0	0	0	0	0	0	0	0	0	0	0	0	0	0	0	0
20833	0	0	0	3	1	0	1	0	0	0	0	1	1	0	0	2	0	0	2	0	1	0	0	0	0	1	0	0	0	0	0	0	0	0	0	0	0	0	0	0	0	0	0	0	0	0	0	0	0
57890	0	0	0	0	0	2	0	0	0	0	0	1	0	0	1	0	0	0	0	1	1	0	1	0	0	0	0	0	0	1	0	0	0	0	0	0	0	0	0	0	0	0	0	0	0	0	0	0	0
55402	0	0	0	0	0	1	0	0	0	0	1	2	0	0	0	1	0	0	0	0	1	0	0	0	1	1	0	0	0	3	0	0	0	0	0	0	0	0	0	0	0	0	0	0	0	0	0	0	0
63483	0	0	0	3	2	7	0	0	0	0	0	0	0	0	0	0	0	1	0	0	3	0	2	14	0	0	0	0	0	0	0	0	0	0	2	0	0	0	0	0	0	1	0	0	0	0	0	0	0
6190	0	4	2	0	0	0	0	0	0	0	0	2	0	3	0	0	2	0	0	1	1	0	0	0	0	0	0	0	0	1	0	0	0	0	0	0	0	0	0	0	0	0	0	0	0	0	0	1	0
59639	0	0	0	0	0	0	0	0	0	0	1	7	0	0	0	0	0	0	0	3	3	0	0	0	0	0	0	0	1	7	0	0	0	0	1	0	0	0	0	0	0	0	0	0	0	0	1	0	0
7691	0	1	0	0	0	2	0	0	0	0	0	0	0	0	0	0	4	1	0	0	0	0	0	0	0	7	2	0	0	0	0	0	0	0	0	0	0	0	0	0	0	0	0	0	0	0	1	1	0
9026	0	0	0	0	14	1	0	0	0	0	0	0	0	0	0	0	0	0	0	1	0	0	1	0	0	2	0	0	0	1	0	0	0	0	0	0	0	0	0	0	0	0	0	0	0	0	0	0	0
9205	0	0	0	0	0	0	0	1	0	0	1	0	0	0	0	0	0	0	0	4	0	0	3	3	0	0	0	0	0	0	0	0	0	0	0	0	0	0	0	0	0	0	0	0	0	0	0	0	0
10604	0	0	0	0	2	0	0	0	0	1	1	0	0	0	0	0	0	0	0	0	0	0	0	0	0	0	0	1	0	0	2	0	1	0	0	0	0	0	0	0	2	0	0	0	0	0	0	0	0
10612	0	0	0	0	2	0	1	1	0	0	1	0	0	0	0	0	0	0	0	1	0	0	0	0	0	1	1	0	0	0	0	0	0	0	0	0	0	0	0	0	0	0	0	0	0	0	0	0	0
12482	0	1	2	1	0	0	2	0	0	0	0	0	0	0	0	0	2	2	1	0	0	0	0	0	0	0	0	0	0	0	0	0	0	0	0	0	0	0	0	0	0	0	0	0	0	0	0	0	0
12672	0	0	1	0	1	4	0	0	0	0	0	0	0	1	1	0	0	0	0	0	0	0	2	5	0	0	0	0	0	0	0	0	0	0	0	0	0	0	0	0	0	0	0	0	0	0	0	0	0
12838	0	0	0	0	0	0	0	0	0	0	0	0	0	0	0	0	0	0	0	1	7	0	1	18	0	0	0	0	0	0	0	271	264	0	0	0	0	0	0	0	0	0	0	0	0	0	0	0	0
27664	0	0	0	0	3	0	0	0	0	0	0	0	0	0	0	0	0	0	0	0	3	0	1	13	0	0	0	0	0	0	0	1	0	0	0	0	0	0	0	0	0	0	0	0	0	0	0	0	0
27858	0	0	0	0	2	0	0	0	1	0	6	2	0	0	0	0	0	3	0	1	0	0	0	0	0	0	0	0	0	0	0	0	0	0	0	0	0	0	0	0	0	0	0	0	0	0	0	0	0
43107	0	0	0	0	1	15	0	0	0	0	0	2	0	0	1	0	0	0	0	0	2	0	0	0	0	0	0	0	0	0	0	0	0	0	0	0	0	0	0	0	0	0	0	0	0	0	0	0	0
43220	0	0	0	0	2	2	0	0	0	0	0	0	0	0	2	0	0	0	1	0	1	0	0	0	0	0	0	0	0	1	0	0	0	0	0	0	0	0	0	0	0	0	0	0	0	0	0	0	0
43238	0	0	0	0	3	17	0	0	0	0	0	0	0	0	0	0	0	0	0	0	0	0	0	0	0	0	1	0	3	4	0	0	0	0	0	0	0	0	0	0	0	0	0	0	0	0	0	0	0
43627	0	0	0	0	0	0	0	1	1	0	0	0	0	0	3	0	0	0	0	2	1	0	0	0	0	0	0	0	0	0	0	1	2	0	0	0	0	0	0	0	0	0	0	0	0	0	1	0	0
47139	0	0	0	0	0	0	0	0	0	0	0	2	0	0	0	0	0	0	0	1	1	0	1	0	0	0	0	0	0	0	0	0	1	0	0	0	0	0	0	0	0	0	0	0	0	0	0	0	0
50648	0	0	0	0	1	0	0	0	0	0	0	0	0	0	1	0	1	0	0	0	3	0	0	0	0	0	0	0	0	0	0	12	1	0	0	0	0	0	0	0	0	0	0	0	0	0	0	0	0
56340	0	0	0	0	1	1	0	0	0	0	0	1	0	0	0	0	0	0	0	0	0	0	0	0	0	3	1	0	0	0	0	0	1	0	0	0	0	0	0	0	0	0	0	0	0	0	0	0	0
63063	0	0	0	0	0	1	0	0	0	0	2	15	0	0	0	0	0	0	0	0	1	0	0	0	0	0	0	0	0	2	0	0	0	0	0	0	0	0	0	0	0	0	0	0	0	0	0	0	0
63236	0	0	0	0	0	0	0	0	0	0	0	0	1	0	0	0	1	1	0	0	1	0	1	0	0	1	0	0	0	0	1	0	0	0	0	0	0	0	0	0	0	0	0	0	0	0	0	0	0
57971	0	0	0	0	1	2	0	0	1	0	0	0	0	0	1	0	0	0	0	0	0	0	0	0	0	2	3	0	0	3	0	0	0	0	0	1	0	0	0	0	0	0	0	4	0	0	0	0	0
27364	1	0	0	0	3	0	1	3	0	5	0	0	0	0	0	0	0	0	1	1	0	0	0	0	0	1	0	0	0	0	1	4	1	0	0	0	2	0	0	0	0	0	0	0	1	0	0	0	0
39657	0	0	0	0	0	0	0	0	0	0	0	0	0	0	0	0	0	0	0	0	0	0	0	0	15	6	19	17	0	11	0	0	0	0	0	0	0	0	0	0	0	0	0	0	0	0	0	0	0
6395	0	7	10	0	0	1	0	0	0	0	0	0	0	0	0	0	3	0	0	0	0	0	0	0	0	9	1	0	0	0	0	0	0	0	0	0	0	0	0	0	0	0	0	0	0	0	1	1	0
7121	0	0	0	0	1	1	0	1	0	0	0	1	0	0	0	0	0	0	0	0	0	0	0	0	0	0	0	0	0	0	0	0	1	0	0	0	0	0	0	0	0	0	0	0	0	0	0	0	0
7132	0	0	0	11	0	0	4	0	0	0	2	0	0	0	0	3	0	0	2	0	0	0	0	0	0	1	0	0	0	0	0	0	0	1	0	0	0	0	0	0	0	0	0	0	0	0	0	0	0
7593	0	0	0	1	0	0	0	0	0	0	0	0	0	0	0	0	0	0	0	0	0	0	1	0	0	8	3	0	0	0	0	0	0	0	0	0	0	0	0	0	0	0	0	0	0	0	0	0	0
7622	0	0	0	0	1	1	0	0	0	0	0	2	0	0	0	0	0	0	0	0	0	0	0	1	0	0	0	0	0	1	0	0	0	0	0	0	0	0	0	0	0	0	0	0	0	0	0	0	0
7957	0	6	15	0	0	2	0	0	0	0	0	0	0	0	0	0	3	0	0	0	0	0	0	0	0	1	1	0	0	0	0	0	0	0	0	0	0	0	0	0	0	0	0	0	0	0	0	2	0
8244	0	0	0	0	6	0	0	0	0	0	0	0	0	0	0	0	0	1	0	0	2	0	0	0	0	0	0	0	0	1	0	2	0	0	0	0	0	0	0	0	0	0	0	0	0	0	0	0	0
8334	0	0	0	1	0	0	0	0	0	0	0	2	0	0	0	3	0	0	0	0	0	0	0	0	0	1	0	0	0	0	0	0	0	0	0	0	0	0	0	0	0	0	0	0	0	0	0	0	0
8533	0	0	0	0	0	1	0	0	0	0	0	3	0	0	0	0	0	0	0	0	0	0	5	2	0	0	0	0	0	0	0	0	0	0	0	0	0	0	0	0	0	0	0	0	0	0	0	1	0
8886	0	0	0	0	1	0	0	0	0	0	0	0	0	0	0	1	0	0	0	0	0	0	1	0	0	0	0	0	1	2	0	0	0	0	0	0	0	0	0	0	0	0	0	0	0	0	0	0	0
9594	0	0	0	0	0	0	0	0	0	0	0	0	0	0	0	0	2	0	0	0	1	0	0	2	0	0	0	0	1	0	0	0	0	0	0	0	0	0	0	0	0	0	0	0	0	0	0	0	0
10152	0	0	0	0	0	1	0	0	0	0	0	0	0	0	2	0	2	1	0	0	0	0	1	0	0	0	0	0	0	0	0	0	0	0	0	0	0	0	0	0	0	0	0	1	0	0	0	1	0
10505	0	0	0	0	0	0	0	0	0	0	2	1	0	0	0	0	0	4	0	1	0	0	0	0	0	0	0	0	0	0	0	1	0	0	0	0	0	0	0	0	0	0	0	0	0	0	0	0	0
10764	0	0	0	1	0	2	1	0	0	0	0	0	1	0	0	0	0	0	0	0	0	0	0	0	0	1	0	0	0	1	0	0	0	0	0	0	0	0	0	0	0	0	0	0	0	0	0	0	0
12215	0	0	0	0	0	0	0	0	0	0	0	0	0	0	0	0	0	0	0	0	0	0	0	0	6	1	4	1	0	0	0	0	0	0	0	0	0	0	0	0	0	0	0	0	0	0	0	0	0
16314	0	0	1	0	0	1	0	1	0	0	2	1	0	0	0	0	0	0	0	0	1	0	6	2	0	0	0	0	6	1	0	0	0	0	0	0	0	0	0	0	0	0	0	0	0	0	0	1	0
18236	0	0	0	0	0	0	0	0	0	0	0	0	0	0	0	0	0	0	0	1	0	0	0	0	0	1	0	0	0	0	0	2	8	0	0	0	0	0	0	0	0	0	0	0	0	0	0	0	0
25481	0	0	0	0	1	1	0	0	0	0	0	0	0	0	0	0	0	0	0	5	6	0	2	0	0	0	0	0	0	0	0	0	0	0	0	0	0	0	0	0	0	0	0	0	1	0	1	0	0
27158	3	0	0	2	0	0	1	0	0	2	0	0	0	0	0	0	0	0	0	0	0	0	0	0	0	0	0	0	0	0	0	0	0	0	0	0	0	0	0	0	0	0	0	0	0	0	0	0	0
27532	0	0	79	0	0	0	0	0	0	0	0	0	91	1	1	0	0	0	0	0	0	0	0	0	0	0	0	0	0	0	0	0	0	0	0	0	0	0	0	0	0	0	0	0	0	0	0	0	0
27550	0	0	0	0	4	0	0	0	1	0	0	0	0	0	0	0	0	0	0	0	0	0	1	0	0	0	0	0	0	0	0	0	6	0	0	0	0	0	0	0	0	0	0	0	0	0	0	0	0
27783	0	0	0	0	0	0	0	0	0	0	0	0	0	0	0	0	0	0	2	1	1	0	0	0	0	0	0	0	0	0	0	6	4	0	0	0	0	0	0	0	0	0	0	0	0	0	0	0	0
27815	0	0	0	0	0	0	0	0	0	0	0	0	0	0	0	0	0	0	0	0	2	0	0	1	0	0	0	0	0	0	0	8	4	0	0	0	0	0	0	0	0	0	0	0	0	0	0	0	0
28511	0	0	0	4	0	1	0	0	0	0	0	0	0	0	0	0	0	0	3	0	1	0	0	0	0	0	0	1	0	0	0	0	0	0	0	0	0	0	0	0	0	0	0	0	0	0	0	0	0
30429	0	0	0	0	0	0	0	0	0	1	0	0	0	0	0	0	0	0	0	0	0	0	0	0	0	1	0	0	0	0	1	2	0	0	0	0	0	0	0	1	0	0	0	0	0	0	0	0	0
30465	0	0	0	0	0	0	0	0	0	0	0	0	0	0	0	0	0	1	0	1	0	0	0	0	0	4	1	0	0	0	0	1	0	0	0	0	0	0	0	0	0	0	0	0	0	0	0	0	0
30622	0	0	0	0	1	0	0	0	0	0	0	0	0	0	0	0	0	0	0	0	1	0	0	0	0	2	2	0	0	0	0	0	1	0	0	0	0	0	0	0	0	0	0	0	0	0	0	0	0
38175	0	0	0	0	1	0	0	0	0	0	0	2	0	0	0	0	0	0	0	0	1	0	1	1	0	0	0	0	0	0	0	0	0	0	0	0	0	0	0	0	0	0	0	0	0	0	0	0	0
39480	0	0	0	0	1	1	0	0	0	0	0	0	0	0	2	0	0	0	0	0	0	0	0	0	0	0	0	0	0	0	0	0	1	0	0	0	0	0	0	0	0	0	0	0	0	0	0	0	0
39536	0	0	0	0	2	0	0	0	0	0	0	1	0	0	0	0	2	3	0	1	1	0	0	0	0	0	2	0	0	0	0	0	0	0	0	0	0	0	0	0	1	0	0	0	0	0	0	0	0
39720	0	0	0	0	0	0	0	0	0	0	2	5	0	0	0	0	1	0	0	0	1	0	0	0	0	0	1	0	0	1	0	0	1	0	0	0	0	0	0	0	0	0	0	0	0	0	0	0	0
40172	0	0	0	0	1	3	0	0	0	0	0	0	0	0	0	0	0	0	0	0	2	0	0	0	0	6	0	0	0	0	0	0	0	0	0	0	0	0	0	0	0	0	0	0	0	0	0	0	0
40679	0	0	0	0	0	1	0	0	0	0	0	0	0	0	0	0	0	0	0	1	0	0	0	0	0	2	9	0	0	0	0	0	0	0	0	0	0	0	0	0	0	0	0	0	0	0	0	0	0
40749	0	0	0	0	2	27	0	0	0	0	0	0	0	0	0	0	0	0	0	0	0	0	0	0	0	6	4	0	0	0	0	0	0	0	0	0	0	0	0	0	0	0	0	0	0	0	0	0	0
42089	0	0	0	0	0	0	0	0	0	0	1	4	0	0	0	0	0	0	0	0	0	0	0	0	0	3	1	0	0	0	0	5	3	0	0	0	0	0	0	0	0	0	0	0	0	0	0	0	0
42993	0	1	0	0	3	0	0	0	0	0	0	0	0	0	0	0	0	0	0	0	2	0	0	0	0	2	0	0	0	2	0	4	4	0	0	0	0	0	0	0	0	0	0	0	0	0	0	0	0
43277	0	0	0	0	0	0	0	0	0	0	2	2	0	0	0	0	0	0	0	1	0	0	0	1	0	2	0	0	0	0	0	4	1	0	0	0	0	0	0	0	0	0	0	0	0	0	0	0	0
43363	0	0	0	0	0	0	0	0	0	0	2	15	0	0	0	0	0	0	1	0	0	0	0	0	0	0	0	0	0	1	0	0	0	0	0	0	0	0	0	0	0	0	0	0	0	0	0	0	0
44006	0	0	0	0	0	1	0	0	0	0	0	0	0	0	0	0	1	0	0	0	1	0	0	0	0	1	0	0	0	0	0	0	0	0	0	0	0	0	0	0	0	0	0	0	0	0	0	0	0
44294	0	0	0	0	4	1	0	0	0	0	0	0	0	0	0	0	0	0	0	0	0	0	0	0	0	5	0	0	0	2	0	0	0	0	0	0	0	0	0	0	0	0	0	0	0	0	0	0	0
45385	0	0	0	0	0	0	0	0	0	1	0	0	0	0	0	0	0	0	0	1	1	0	0	0	0	0	0	0	1	0	0	0	0	0	0	0	0	0	0	0	0	0	0	0	0	0	0	0	0
47583	0	0	0	0	0	4	0	0	0	0	0	0	0	0	1	0	0	0	0	0	1	0	0	0	0	0	1	0	0	0	0	0	0	0	1	0	0	0	0	0	0	0	0	0	0	0	0	0	0
47778	0	0	0	0	0	0	0	0	0	0	0	0	0	0	0	0	0	0	0	0	0	0	0	0	6	1	0	2	0	5	0	0	0	0	1	0	0	0	0	0	0	0	0	0	0	0	0	0	0
51925	0	0	0	0	2	0	0	1	0	0	0	0	0	0	0	0	0	1	0	1	0	0	0	0	0	1	0	0	0	0	0	0	0	0	0	0	0	0	0	0	0	0	0	0	0	0	0	0	0
53346	0	0	0	0	0	0	3	0	0	0	0	0	1	0	0	0	0	0	1	0	0	0	0	0	0	0	0	0	0	0	1	0	0	0	0	0	0	0	0	0	0	0	0	0	0	0	0	0	0
54243	0	0	0	0	2	4	0	0	0	0	1	1	0	0	0	0	0	0	0	0	0	0	0	0	0	7	4	0	0	1	0	1	0	0	0	0	0	0	0	0	0	0	0	0	0	0	0	0	0
56027	0	0	0	0	1	0	0	0	0	0	0	3	0	0	0	0	0	0	0	0	0	0	0	0	0	3	3	0	0	0	0	4	8	0	0	0	0	0	0	0	0	0	0	0	0	0	0	0	0
56072	0	0	0	0	35	0	0	0	0	0	0	0	0	0	0	0	0	0	0	0	1	0	0	0	0	0	0	0	0	1	0	12	15	0	0	0	0	0	0	0	0	0	0	0	0	0	0	0	0
56301	0	0	0	0	0	2	0	0	0	0	0	0	0	0	0	0	0	0	0	0	0	0	0	0	0	1	1	0	0	0	0	0	1	0	0	0	0	0	0	0	0	0	0	0	0	0	0	1	0
56344	0	0	0	0	2	0	0	0	0	0	0	0	0	0	0	0	0	0	0	0	0	0	0	0	0	3	2	0	0	0	0	6	1	0	0	1	0	0	0	0	0	0	0	0	1	0	0	0	0
58136	0	0	0	0	0	1	0	0	0	0	1	1	0	0	0	0	0	0	0	0	0	0	0	0	0	0	1	0	0	2	0	0	0	0	0	0	0	0	0	0	0	0	0	0	0	0	0	0	0
59550	0	0	0	0	2	0	0	0	0	0	1	0	0	0	0	0	0	0	0	0	1	0	3	0	0	0	0	0	2	0	0	0	0	0	0	0	0	0	0	0	0	0	0	0	0	0	0	0	0
59768	0	0	0	0	1	0	1	0	0	0	0	1	0	0	0	0	1	2	0	0	0	0	0	0	0	0	0	0	0	4	0	0	0	0	0	0	0	0	0	0	0	0	0	0	0	0	0	0	0
60293	0	0	0	0	0	1	1	0	0	0	0	1	0	0	0	0	0	0	0	1	1	0	0	0	0	0	0	0	0	1	0	0	0	0	0	0	0	0	0	0	0	0	0	0	0	0	0	0	0
62371	0	0	0	0	0	0	0	0	0	0	1	0	0	0	0	0	2	3	0	0	0	0	0	0	0	0	0	0	0	1	0	0	0	0	0	0	0	1	0	0	0	0	0	0	0	0	0	0	0
63125	0	0	0	0	1	0	0	0	0	0	0	4	0	0	0	0	0	0	0	0	0	0	0	0	0	3	1	0	0	2	0	0	0	0	0	0	0	0	0	0	0	0	0	0	0	0	0	0	0
63948	0	0	0	0	1	0	0	1	0	0	1	0	0	0	0	0	0	1	0	2	0	0	0	0	0	0	0	0	0	0	0	0	0	0	0	0	0	0	0	0	0	0	0	0	0	0	0	0	0
64216	0	0	0	0	0	0	2	0	0	0	0	0	0	0	0	0	1	0	3	0	0	0	1	1	0	0	0	0	0	0	0	0	0	0	0	0	0	0	0	0	0	0	1	0	0	0	0	0	0
65334	0	0	0	0	1	0	0	0	0	0	0	2	0	0	1	0	1	1	11	0	0	0	0	0	0	0	0	0	0	0	0	0	0	0	0	0	0	0	0	0	0	0	0	0	0	0	0	0	0
67365	0	0	0	0	1	0	0	0	0	0	4	0	0	0	0	0	0	2	0	0	0	0	0	0	0	0	0	0	0	0	1	2	0	0	0	0	0	0	0	0	0	0	0	0	1	0	0	0	0
[truncated: 31 more columns]

## Sheet: SubG
Healthy: Samples 0-10, Disease: Samples 11-23
#OTU ID	0	1	2	3	4	5	6	7	8	9	10	11	12	13	14	15	16	17	18	19	20	21	22	23	Health Abundance	Disease Abundance	Abundance Total	Cluster	Indicator Value	Probability	Consensus Lineage	Representative Sequence
24186	0	0	142	0	22	0	1	0	58	38	0	333	28	8	4	4305	98	44	7	427	123	426	415	378	261	6596	6857	Disease	0.9418	0.001	k__Bacteria; p__Synergistetes; c__Synergistia; o__Synergistales; f__Synergistaceae; g__Synergistes; s__oral taxon 363	GGGGCCTACGGGAGGCAGCAGTGGGGAATATTGGGCAATGGGAGGAATCCTGACCCAGCGACGCCGCGTGAACGATGAAGGCCTTAGGGTTGTAAAGTTCTTTTATGTGGGAAGAAGGAAGTGACGGTACCACATGAATAAGCCCCGGCTAACTACGTGCCAGCAGCCGCGGTAAT
2238	0	0	0	0	4	0	0	0	0	0	0	13	34	10	10	251	82	127	0	12	113	9	32	30	4	723	727	Disease	0.9205	0.001	k__Bacteria; p__Proteobacteria; c__Deltaproteobacteria; o__Desulfobacterales; f__Desulfobulbaceae; g__Desulfobulbus	GCGGCCTACGGGAGGCAGCAGTGAGGAATATTGCGCAATGGGGGCAACCCTGACGCAGCGACGCCGCGTGAGTGAGGAAGGTCTTCGGATCGTAAAGCTCTGTCAAGAGGGAAGAAGTGCAAGGCAGCGAATAACTGTTTTGTTTGACGGTACCTCTAAAGGAAGCACCGGCTAACTCCGTGCCAGCAGCCGCGGTAAT
25480	0	0	0	0	8	0	3	0	0	26	0	26	4	7	0	323	0	166	6	257	102	66	140	239	37	1336	1373	Disease	0.8323	0.001	k__Bacteria; p__Firmicutes; c__Clostridia; o__Clostridiales; f__unclassified Clostridiales; g__unclassified Clostridiales; s__MCE10 174	GGGGCCTACGGGAGGCAGCAGTGGGGAATATTGCACAATGGGCGAAAGCCTGATGCAGCAACGCCGTGTGAATGAAGAAGGCCTTAGGGTCGTAAAATTCTGTCCTAAGGGAAGAAAAAGATGACGGTACCTTAGGAGGAAGCCCCGGCTAACTACGTGCCAGCAGCCGCGGTAAT
1760	0	2	99	0	0	0	79	0	29	106	0	0	171	8	113	55	0	7845	213	285	144	14	2294	226	315	11368	11683	Disease	0.8288	0.022	k__Bacteria; p__Firmicutes; c__Bacilli; o__Lactobacillales; f__Streptococcaceae; g__Streptococcus; s__intermedius constellatus	GGGGCCTACGGGAGGCAGCAGTAGGGAATCTTCGGCAATGGGGGGAACCCTGACCGAGCAACGCCGCGTGAGTGAAGAAGGTTTTCGGATCGTAAAGCTCTGTTGTTAAGGAAGAACGTGTGTGAGAGTGGAAAGTTCACACAGTGACGGTACTTAACCAGAAAGGGACGGCTAACTACGTGCCAGCAGCCGCGGTAAT
25503	0	3	73	0	25	0	15	0	73	13	1	289	13	4	13	1927	0	123	1	418	207	474	81	505	203	4055	4258	Disease	0.7877	0.015	k__Bacteria; p__Synergistetes; c__Synergistia; o__Synergistales; f__Synergistaceae; g__Synergistes; s__oral taxon 362	GTGGCCTACGGGAGGCAGCAGTGGGGAATATTGGGCAATGGGAGGAATCCTGACCCAGCGACGCCGCGTGAACGAAGACGGCCTTCGGGTTGTAAAGTTCTTTTATGTGGGAAGAAGGAAGTGACGGTACCACATGAATAAGCCCCGGCTAACTACGTGCCAGCAGCCGCGGTAAT
18111	0	0	290	1	0	0	0	0	0	1	0	0	1	7	1	16502	511	54	22	379	592	0	254	1144	292	19467	19759	Disease	0.747	0.005	k__Bacteria; p__Firmicutes; c__Clostridia; o__Clostridiales; f__Peptostreptococcaceae; g__Filifactor; s__alocis	GGGGCCTACGGGAGGCAGCAGTGGGGAATATTGCACAATGGGGGGAACCCTGATGCAGCAACGCCGCGTGAGTGAAGAAGGCATTCGTGTCGTAAAACTCTGTAGTAGGGGAAGAAAGAAATGACAGTACCCTAAAAGAAAGCCCCGGCTAACTACGTGCCAGCAGCCGCGGTAAT
2392	0	4	2	3	3	1	5	3	15	1	6	0	53	87	16	11	0	1	46	6	22	6	30	8	43	286	329	Disease	0.7461	0.039	k__Bacteria; p__Firmicutes; c__Bacilli; o__Lactobacillales; f__Streptococcaceae; g__Streptococcus	TAGTCCTACGGGAGGCAGCAGTAGGGAATCTTCGGCAATGGGGGGAACCCTGACCGAGCAACGCCGCGTGAGTGAAGAAGGTTTTCGGATCGTAAAGCTCTGTTGTTAAGGAAGAACGAGTGTGAGAGTGGAAAGTTCACACTGTGACGGTATCTTACCAGAAAGGGACGGCTAACTACGTGCCAGCAGCCGCGGTAAT
1998	30	32	0	0	0	0	0	2	10	0	0	0	3	0	11	5	1	6	169	6	76	0	3750	8	74	4035	4109	Disease	0.7413	0.041	k__Bacteria; p__Firmicutes; c__Clostridia; o__Clostridiales; f__Peptostreptococcaceae; g__Peptostreptococcus	TTTTCCTACGGGAGGCAGCAGTGGGGAATATTGCACAATGGGCGAAAGCCTGATGCAGCAACGCCGCGTGAACGATGAAGGTCTTCGGATCGTAAAGTTCTGTTGCAGGGGAAGATAATGACGGTACCCTGTGAGGAAGCCCCGGCTAACTACGTGCCAGCAGCCGCGGTAAT
28656	0	189	5	0	0	0	3	0	102	0	63	30	461	0	37	395	86	542	212	0	96	3	4	310	362	2176	2538	Disease	0.7364	0.018	k__Bacteria; p__TM7; c__TM7; o__TM7; f__TM7; g__TM7; s__401H12	GGGGCCTACGGGAGGCAGCAGTGAGGAATCTTCCACAATGGGCGAAAGCCTGATGGAGCAACGCCGCGTGCAGGATGAAGGCCTTCGGGTTGTAAACTGCTTTTATGATTGAGGAATTTGACAGTAGATCATGAATAAGGATCGGCTAACTACGTGCCAGCAGCCGCGGTAAT
14582	0	2	52	0	6	0	0	1	10	0	0	237	5	10	22	1477	0	77	0	159	16	195	0	434	71	2632	2703	Disease	0.7359	0.015	k__Bacteria; p__Bacteroidetes; c__Bacteroidia; o__Bacteroidales; f__Porphyromonadaceae; g__Tannerella; s__forsythia	GGGGCCTACGGGAGGCAGCAGTGAGGAATATTGGTCAATGGGCGAGAGCCTGAACCAGCCAAGTCGCGTGAAGGATGACTGCCCTATGGGTTGTAAACTTCTTTTACAGGGGAATAAAATGAGATACGTGTATTTTATTGCATGTACCTTGTGAATAAGCATCGGCTAACTCCGTGCCAGCAGCCGCGGTAAT
2258	0	4	0	2	0	4	9	5	16	11	0	1	47	6	7	47	4	0	11	27	11	16	11	8	51	196	247	Disease	0.6952	0.043	k__Bacteria; p__Firmicutes; c__Bacilli; o__Lactobacillales; f__Streptococcaceae; g__Streptococcus	AATACCTACGGGAGGCAGCAGTGGGGAATCTTCCACAATGGGCGAAAGCCTGATGGAGCAACGCCGCGTGAGTGAAGAAGGTTTTCGGATCGTAAAGCTCTGTTGTAAGAGAAGAACGAGTGTGAGAGTGGAAAGTTCACACTGTGACGGTATCTTACCAGAAAGGGACGGCTAACTACGTGCCAGCAGCCGCGGTAAT
1837	0	0	43	0	0	0	0	0	0	0	0	0	0	3	0	3324	98	4	3	63	119	0	49	235	43	3898	3941	Disease	0.6742	0.008	k__Bacteria; p__Firmicutes; c__Clostridia; o__Clostridiales; f__Peptostreptococcaceae; g__Filifactor; s__alocis	TTATCCTACGGGAGGCAGCAGTGGGGAATATTGCACAATGGGGGGAACCCTGATGCAGCAACGCCGCGTGAGTGAAGAAGGCATTCGTGTCGTAAAACTCTGTAGTAGGGGAAGAAAGAAATGACAGTACCCTAAAAGAAAGCCCCGGCTAACTACGTGCCAGCAGCCGCGGTAAT
1906	0	0	25	0	0	0	0	0	0	0	0	0	0	2	0	1471	36	4	3	32	66	0	23	124	25	1761	1786	Disease	0.673	0.007	k__Bacteria; p__Firmicutes; c__Clostridia; o__Clostridiales; f__Peptostreptococcaceae; g__Filifactor; s__alocis	TGGTCCTACGGGAGGCAGCAGTGGGGAATATTGCACAATGGGGGGAACCCTGATGCAGCAACGCCGCGTGAGTGAAGAAGGCATTCGTGTCGTAAAACTCTGTAGTAGGGGAAGAAAGAAATGACAGTACCCTAAAAGAAAGCCCCGGCTAACTACGTGCCAGCAGCCGCGGTAAT
1899	0	0	164	0	0	0	0	0	0	2	0	0	0	4	0	10993	323	48	11	240	409	0	123	783	166	12934	13100	Disease	0.6728	0.011	k__Bacteria; p__Firmicutes; c__Clostridia; o__Clostridiales; f__Peptostreptococcaceae; g__Filifactor; s__alocis	TCGGCCTACGGGAGGCAGCAGTGGGGAATATTGCACAATGGGGGGAACCCTGATGCAGCAACGCCGCGTGAGTGAAGAAGGCATTCGTGTCGTAAAACTCTGTAGTAGGGGAAGAAAGAAATGACAGTACCCTAAAAGAAAGCCCCGGCTAACTACGTGCCAGCAGCCGCGGTAAT
2224	0	15	1	3	18	0	0	2	32	0	20	1	142	204	27	24	0	0	87	5	14	56	75	1	91	636	727	Disease	0.6672	0.041	k__Bacteria; p__Firmicutes; c__Bacilli; o__Lactobacillales; f__Streptococcaceae; g__Streptococcus	TGGGCCTACGGGAGGCAGCAGTAGGGAATCTTCGGCAATGGACGGAAGTCTGACCGAGCAACGCCGCGTGAGTGAAGAAGGTTTTCGGATCGTAAAGCTCTGTTGTTAAGGAAGAACGAGTGTGAGAATGGAAAGTTCATACTGTGACGGTACTTAACCAGAAAGGGACGGCTAACTACGTGCCAGCAGCCGCGGTAAT
25679	0	0	3	0	2	0	0	0	0	0	0	5	16	3	2	256	0	0	0	16	23	8	0	69	5	398	403	Disease	0.6626	0.007	k__Bacteria; p__Synergistetes; c__Synergistia; o__Synergistales; f__Synergistaceae; g__Synergistes	CGGGCCTACGGGAGGCAGCAGTGGGGAATATTGGGCAATGGGAGGAATCCTGACCCAGCGACGCCGCGTGAACGAAGACGGCCTTCGGGTTGTAAAGTTCTTTTATGTGGGAAGAATAAAGTGACGGTACCACATGAATAAGCCCCGGCTAACTACGTGCCAGCAGCCGCGGTAAT
1994	0	7	0	0	0	0	0	0	8	0	6	3	36	0	2	17	25	43	11	0	7	0	0	17	21	161	182	Disease	0.6225	0.029	k__Bacteria; p__TM7; c__TM7; o__TM7; f__TM7; g__TM7; s__401H12	TTAACCTACGGGAGGCAGCAGTGAGGAATCTTCCACAATGGGCGAAAGCCTGATGGAGCAACGCCGCGTGCAGGATGAAGGCCTTCGGGTTGTAAACTGCTTTTATGATTGAGGAATTTGACAGTAGATCATGAATAAGGATCGGCTAACTACGTGCCAGCAGCCGCGGTAAT
2125	0	0	0	0	1	0	0	0	14	3	0	0	18	0	0	2530	0	1	835	93	22	19	15	0	18	3533	3551	Disease	0.6095	0.043	k__Bacteria; p__Firmicutes; c__Negativicutes; o__Selenomonadales; f__Veillonellaceae; g__Veillonellaceae; s__oral taxon 135 145 148 155	GGGGCCTACGGGAGGCAGCAGTGGGGAATCTTCCGCAATGGGCGAAAGCCTGACGGAGCAACGCCGCGTGAGTGAAGAAGGTCTTCGGATCGTAAAGCTCTGTTGTCGGGGACGAAAGGGTAGACGAGGTAATGCGTTTACTAAGACGGTACCCGACGAGGAAGCCACGGCTAACTACGTGCCAGCAGCCGCGGTAAT
24409	0	0	0	0	0	0	1	0	3	2	0	23	0	0	0	181	0	5	0	23	7	31	4	19	6	293	299	Disease	0.6034	0.014	k__Bacteria; p__Synergistetes; c__Synergistia; o__Synergistales; f__Synergistaceae; g__Synergistes; s__oral taxon 362	TCTGCCTACGGGAGGCAGCAGTGGGGAATATTGGGCAATGGGAGGAATCCTGACCCAGCGACGCCGCGTGAACGAAGACGGCCTTCGGGTTGTAAAGTTCTTTTATGTGGGAAGAAGGAAGTGACGGTACCACATGAATAAGCCCCGGCTAACTACGTGCCAGCAGCCGCGGTAAT
28815	0	10	0	0	0	0	0	0	3	0	3	1	15	0	1	34	1	19	7	0	3	0	2	6	16	89	105	Disease	0.594	0.021	k__Bacteria; p__TM7; c__TM7; o__TM7; f__TM7; g__TM7	CGTTCCTACGGGAGGCAGCAGTGAGGAATCTTCCACAATGGGCGAAAGCCTGATGGAGCAACGCCGCGTGCAGGATGAAGGCCTTCGGGTTGTAAACTGCTTTTATGATTGAGGAATTTGACGGTAGATCATGAATAAGGATCGGCTAACTACGTGCCAGCAGCCGCGGTAAT
2336	0	0	1	0	0	0	3	0	6	5	0	1	66	1	42	1	0	3	2	15	3	0	16	22	15	172	187	Disease	0.5704	0.043	k__Bacteria; p__Firmicutes; c__Bacilli; o__Lactobacillales; f__Streptococcaceae; g__Streptococcus	GCGCCCTACGGGAGGCAGCAGTAGGGAATCTTCGGCAATGGACGGAAGTCTGACCGAGCAACGCCGCGTGAGTGAAGAAGGTTTTCGGATCGTAAAGCTCTGTTGTTAAGGAAGAACGTGTGTGAGAGTGGAAAGTTCACACAGTGACGGTACTTAACCAGAAAGGGACGGCTAACTACGTGCCAGCAGCCGCGGTAAT
2348	0	1	0	0	2	0	0	0	4	0	1	0	16	22	6	7	0	0	15	1	4	6	9	0	8	86	94	Disease	0.5641	0.028	k__Bacteria; p__Firmicutes; c__Bacilli; o__Lactobacillales; f__Streptococcaceae; g__Streptococcus	CGTTCCTACGGGAGGCAGCAGTAGGGAATCTTCGGCAATGGGGGGAACCCTGACCGAGCAACGCCGCGTGAGTGAAGAAGGTTTTCGGATCGTAAAGCTCTGTTGTTAAGGAAGAACGAGTGTGAGAATGGAAAGTTCACACTGTGACGGTATCTTACCAGAAAGGGACGGCTAACTACGTGCCAGCAGCCGCGGTAAT
2119	0	0	1	0	5	0	0	0	0	0	0	38	1	1	1	19	0	0	0	11	4	14	4	0	6	93	99	Disease	0.5492	0.02	k__Bacteria	AGGGCCTACGGGAGGCAGCAGTGGGGAATCTTCCGCAATGGACGAAAGTCTGACGGAGCAACGCCGCGTGAGTGATGACGGCCTTCGGGTTGTAAAGTTCTTTTATGTGGGAAGAAGGAAGTGACGGTACCACATGAATAAGCCCCGGCTAACTACGTGCCAGCAGCCGCGGTAAT
2169	0	0	0	0	0	0	2	0	0	0	0	48	836	0	1	1	0	316	0	1	22	0	15	35	2	1275	1277	Disease	0.5385	0.012	k__Bacteria; p__Actinobacteria; c__Actinobacteridae; o__Actinomycetales; f__Actinomycetaceae; g__Actinomyces; s__cardiffensis	CGGGCCTACGGGAGGCAGCAGTGGGGAATTTTGCACAATGGACGCAAGTCTGATGCAGCGACGCCGCGTGAGGGATGTAGGCCTTCGGGTTGTGAACCTCTTTCGCTCATGGTCAAGCCGCAGTTTTGGGTTGTGGTGAGGGTAGTGGGTAAAGAAGCGCCGGCTAACTACGTGCCAGCAGCCGCGGTAAT
27884	0	0	0	0	0	0	0	0	0	0	0	25	16	2	0	1206	0	12	0	0	6	0	55	0	0	1322	1322	Disease	0.5385	0.015	k__Bacteria; p__Chloroflexi; c__Chloroflexi; o__Chloroflexales; f__Chloroflexaceae; g__Choroflexus; s__genomosp. P1	GGGGCCTACGGGAGGCAGCAGTAGGGAATATTGCTAAATGGGCGAAAGCCTGAAGCAGCAACGCCGCGTGAACGAAGAAGGCCTTCGGGTCGTAAAGTTCTTTTACGTGGGAAGAGGAAGGACAGTACCACGGGAATAAGTCTCGGCTAACTACGTGCCAGCAGCCGCGGTAAT
25603	0	0	3	0	0	0	0	0	0	0	0	0	0	0	0	120	9	1	0	3	15	0	9	3	3	160	163	Disease	0.5284	0.024	k__Bacteria; p__Firmicutes; c__Clostridia; o__Clostridiales; f__Peptostreptococcaceae; g__Filifactor; s__alocis	AAATCCTACGGGAGGCAGCAGTAGGGAATCTTCGGCAATGGGGGGAACCCTGACCGAGCAACGCCGCGTGAGTGAAGAAGGCATTCGTGTCGTAAAACTCTGTAGTAGGGGAAGAAAGAAATGACAGTACCCTAAAAGAAAGCCCCGGCTAACTACGTGCCAGCAGCCGCGGTAAT
21154	0	0	3	0	0	0	0	0	0	0	0	0	0	1	0	155	9	0	1	7	13	0	4	20	3	210	213	Disease	0.5198	0.027	k__Bacteria; p__Firmicutes; c__Clostridia; o__Clostridiales; f__Peptostreptococcaceae; g__Filifactor; s__alocis	GTCTCCTACGGGAGGCAGCAGTGGGGAATATTGGACAATGGGGGAAACCCTGATCCAGCGACGCCGCGTGAGTGAAGAAGGCATTCGTGTCGTAAAACTCTGTAGTAGGGGAAGAAAGAAATGACAGTACCCTAAAAGAAAGCCCCGGCTAACTACGTGCCAGCAGCCGCGGTAAT
26418	0	0	0	0	0	0	1	0	1	0	0	6	0	0	0	6	1	0	0	7	3	11	0	11	2	45	47	Disease	0.5132	0.018	k__Bacteria; p__Synergistetes; c__Synergistia; o__Synergistales; f__Synergistaceae; g__Synergistes	CGCGCCTACGGGAGGCAGCAGTGGGGAATATTGCACAATGGGCGCAAGCCTGATGCAGCGACGCCGCGTGAACGAAGACGGCCTTCGGGTTGTAAAGTTCTTTTATGTGGGAAGAAGGAAGTGACGGTACCACATGAATAAGCCCCGGCTAACTACGTGCCAGCAGCCGCGGTAAT
28655	0	0	0	0	18	0	0	0	19	0	0	23	147	1	1	170	0	40	0	0	17	0	0	229	37	628	665	Disease	0.4956	0.038	k__Bacteria; p__Firmicutes; c__Clostridia; o__Clostridiales; f__Lachnospiraceae; g__Uncultured Lachnospiraceae; s__JM048	ATTTCCTACGGGAGGCAGCAGTGGGGGATATTGCACAATGGAGGGAACTCTGATGCAGCAATGCCGCGTGAAGGAAGAAGGTTTTCGGATTGTAAACTTCTATCAGCAGGGAAGAAAATGACGGTACCTGACTAAGAAGCCCCGGCTAACTATGTGCCAGCAGCCGCGGTAAT
25608	0	0	0	0	0	0	0	0	4	0	0	5	0	0	0	2	3	0	0	13	2	5	0	7	4	37	41	Disease	0.4692	0.046	k__Bacteria; p__Synergistetes; c__Synergistia; o__Synergistales; f__Synergistaceae; g__Synergistes	GAGCCCTACGGGAGGCAGCAGTGGGGAATATTGCACAATGGGCGCAAGCCTGATGCAGCGACGCCGCGTGGGGGATGACGGCCTTCGGGTTGTAAAGTTCTTTTATGTGGGAAGAAGGAAGTGACGGTACCACATGAATAAGCCCCGGCTAACTACGTGCCAGCAGCCGCGGTAAT
2687	0	0	0	0	0	0	0	0	0	0	0	0	1	1	0	2	2	1	0	0	2	0	1	0	0	10	10	Disease	0.4615	0.013	k__Bacteria; p__Proteobacteria; c__Deltaproteobacteria; o__Desulfobacterales; f__Desulfobulbaceae; g__Desulfobulbus	GATACCTACGGGAGGCAGCAGTAGGGAATCTTCGGCAATGGGGGGAACCCTGACCGAGCAACGCCGCGTGAGTGAAGAAGGTTTTCGGATCGTAAAGCTCTGTCAAGAGGGAAGAAGTGCAAGGCAGCGAATAACTGTTTTGTTTGACGGTACCTCTAAAGGAAGCACCGGCTAACTCCGTGCCAGCAGCCGCGGTAAT
3480	0	0	0	0	0	0	0	0	0	0	0	0	0	0	0	8	0	0	6	2	4	1	29	0	0	50	50	Disease	0.4615	0.017	k__Bacteria; p__Firmicutes; c__Negativicutes; o__Selenomonadales; f__Veillonellaceae; g__Selenomonas	GGCGCCTACGGGAGGCAGCAGTAGGGAATCTTCGGCAATGGGGGGAACCCTGACCGAGCAACGCCGCGTGAGTGAAGAAGGTCTTCGGATCGTAAAGCTCTGTTGCACGGGACGAAAACCGAGCTTGAGAATATTGAGTTTGGGTGACGGTACCGAGCGAGGAAGCCACGGCTAACTACGTGCCAGCAGCCGCGGTAAT
3522	0	0	0	0	0	0	0	0	0	0	0	0	1	0	0	0	0	0	3	3	0	3	15	1	0	26	26	Disease	0.4615	0.011	k__Bacteria; p__Firmicutes; c__Negativicutes; o__Selenomonadales; f__Veillonellaceae; g__Selenomonas; s__sputigena	GGGCCCTACGGGAGGCAGCAGTAGGGAATCTTCCGCAATGGGCGAAAGCCTGATGGAGCAACGCCGCGTGAGTGAAGAAGGTCTTCGGATCGTAAAGCTCTGTTGCACGGGACGAAAACCGAGCTTGAGAATATTGAGTTTGGGTGACGGTACCGAGCGAGGAAGCCACGGCTAACTACGTGCCAGCAGCCGCGGTAAT
11768	0	0	0	0	0	0	0	0	0	0	0	0	0	0	0	11	0	0	20	2	1	1	1	0	0	36	36	Disease	0.4615	0.018	k__Bacteria; p__Firmicutes	GACCCCTACGGGAGGCAGCAGTAGGGAATCTTCGGCAATGGGGGGAACCCTGACCGAGCAACGCCGCGTGAGTGAAGAAGGTTTTCGGATCGTAAAGCTCTGTTGTCGGGGACGAAAGGGTAGACGAGGTAATGCGTTTACTAAGACGGTACCCGACGAGGAAGCCACGGCTAACTACGTGCCAGCAGCCGCGGTAAT
17642	0	0	1	0	0	0	0	0	0	0	0	1	0	0	0	16	0	1	0	2	0	1	0	5	1	26	27	Disease	0.4615	0.019	k__Bacteria; p__Bacteroidetes; c__Bacteroidia; o__Bacteroidales; f__Porphyromonadaceae; g__Tannerella; s__forsythia	CGGGCCTACGGGAGGCAGCAGTGAGGAATATTGGTCAATGGGCGAGAGCCTGAACCAGCCAAGTCGCGTGAAGGATGACTGCCCTATGGGTTGTAAACTTCTTTTACAGGGGAATAAAATGAGATACGTGTATTTTATTGCATGTACCTTGTGAATAAGAATCGGCTAACTCCGTGCCAGCAGCCGCGGTAAT
22969	0	0	0	0	0	0	0	0	0	0	0	0	0	0	0	89	9	1	1	4	4	0	0	7	0	115	115	Disease	0.4615	0.019	k__Bacteria; p__Firmicutes; c__Clostridia; o__Clostridiales; f__Peptostreptococcaceae; g__Filifactor; s__alocis	TTAGCCTACGGGAGGCAGCAGTGGGGGATATTGCACAATGGAGGAAACTCTGATGCAGCAACGCCGCGTGAGTGAAGAAGGCATTCGTGTCGTAAAACTCTGTAGTAGGGGAAGAAAGAAATGACAGTACCCTAAAAGAAAGCCCCGGCTAACTACGTGCCAGCAGCCGCGGTAAT
25446	0	0	0	0	0	0	0	0	0	0	0	1	1	0	0	1	2	0	0	3	1	0	0	3	0	12	12	Disease	0.4615	0.014	k__Bacteria; p__Fusobacteria; c__Fusobacteria; o__Fusobacteriales; f__Fusobacteriaceae; g__Fusobacterium	GTGTCCTACGGGAGGCAGCAGTGGGGAATATTGGACAATGGACCAAGAGTCTGATCCAGCAATTCTGTGTGCACGATGAAGTTTTTCGGAATGTAAAGTGCTTTCAGTTGGGAAGAAAAAAATGACGGTACCACATGAATAAGCCCCGGCTAACTACGTGCCAGCAGCCGCGGTAAT
25451	0	0	0	0	0	0	0	0	0	0	0	0	0	0	0	198	13	0	1	2	3	0	5	8	0	230	230	Disease	0.4615	0.008	k__Bacteria; p__Firmicutes; c__Clostridia; o__Clostridiales; f__Peptostreptococcaceae; g__Filifactor	AAATCCTACGGGAGGCAGCAGTGGGGAATCTTCCGCAATGGGCGCAAGCCTGACGGAGCAACGCCGCGTGAGTGAAGAAGGCATTCGTGTCGTAAAACTCTGTAGTAGGGGAAGAAAGAAATGACAGTACCCTAAAAGAAAGCCCCGGCTAACTACGTGCCAGCAGCCGCGGTAAT
25551	0	0	0	0	0	0	0	0	0	0	0	3	2	0	0	2	0	3	0	2	0	4	0	1	0	17	17	Disease	0.4615	0.019	k__Bacteria; p__Synergistetes; c__Synergistia; o__Synergistales; f__Synergistaceae; g__Synergistes	AGTGCCTACGGGAGGCAGCAGTGGGGAATATTGCACAATGGGCGCAAGCCTGATGCAGCGACGCCGCGTGAACGAAGACGGCCTTCGGGTTGTAAAGTTCTTTTATGTGGGAAGAAGGAAGTGACGGTACCACATGAATAAGCCCCGGCTAACTACGTGCCAGCAGCCGCGGTAAT
25748	0	0	0	0	0	0	0	0	0	0	0	8	1	0	0	21	0	0	0	5	34	0	0	14	0	83	83	Disease	0.4615	0.011	k__Bacteria; p__Firmicutes; c__Clostridia; o__Clostridiales; f__Eubacteriaceae; g__Eubacterium; s__minutum	GCTTCCTACGGGAGGCAGCAGTGGGGGATATTGCACAATGGGCGAAAGCCTGATGCAGCAACGCCGCGTGAAGGAAGAAGGCTTTCGAGTCGTAAACTTCTGTCCAAAGGGAAGAAAAGATGACGGTACCTTTGAAGAAAGCCCCGGCTAACTACGTGCCAGCAGCCGCGGTAAT
16407	0	1	0	0	0	0	0	3	0	0	0	7	0	0	1	0	30	0	0	22	5	0	0	5	4	70	74	Disease	0.4407	0.042	k__Bacteria; p__Actinobacteria; c__Actinobacteridae; o__Actinomycetales; f__Actinomycetaceae; g__Actinomyces; s__dentalis	GCGTCCTACGGGAGGCAGCAGTGGGGGGTATTGCACAATGGGCGGAAGCCTGATGCAGCGACGTCGCGTGAGGGATGGAGGCCTTCGGGTTGTGAACCTCTTTCTCCGGTGGTGAAGGCCCCGCCCTTCGTGGTGGGGTTGACGGTAGCCGGGTATGAAGCGCCGGCTAACTACGTGCCAGCAGCCGCGGTAAT
24535	0	0	0	0	0	0	0	0	5	0	0	3	0	0	0	8	0	0	0	10	3	23	1	11	5	59	64	Disease	0.4364	0.038	k__Bacteria	GTCGCCTACGGGAGGCAGCAGTGGGGAATATTGGGCAATGGGAGGAATCCTGACCCAGCGACGCCGCGTGAACGAAGACGGCCTTCGGGTTGTAAACCTCTGTTAGCATCGAAGAAGCGAAAGTGACGGTAGGTGCAGAGAAAGCGCCGGCTAACTACGTGCCAGCAGCCGCGGTAAT
1935	0	0	1	0	0	0	0	0	0	0	0	0	0	0	0	108	5	0	0	1	6	0	1	9	1	130	131	Disease	0.3846	0.035	k__Bacteria; p__Firmicutes; c__Clostridia; o__Clostridiales; f__Peptostreptococcaceae; g__Filifactor; s__alocis	TTACCCTACGGGAGGCAGCAGTGGGGAATATTGCACAATGGGGGGAACCCTGATGCAGCAACGCCGCGTGAGTGAAGAAGGCATTCGTGTCGTAAAACTCTGTAGTAGGGGAAGAAAGAAATGACAGTACCCTAAAAGAAAGCCCCGGCTAACTACGTGCCAGCAGCCGCGGTAAT
2668	0	0	0	0	0	0	0	0	0	0	0	5	42	0	0	0	0	1	0	0	1	1	0	0	0	50	50	Disease	0.3846	0.041	k__Bacteria	CGTTCCTACGGGAGGCAGCAGTGGGGAATTTTGCACAATGGACGCAAGTCTGATGCAGCGACGCCGCGTGAGGGATGTAGGCCTTCGGGTTGTAAAGCTCTGTTAATCGGGACGAAAGGCCTTCTTGCGAATAGTGAGAAGGATTGACGGTACCGGAATAGAAAGCCACGGCTAACTACGTGCCAGCAGCCGCGGTAAT
2963	0	0	0	0	2	0	1	0	2	0	0	0	0	0	0	0	0	0	2	4	1	5	5	0	5	17	22	Disease	0.3846	0.035	k__Bacteria; p__Firmicutes; c__Negativicutes; o__Selenomonadales; f__Veillonellaceae; g__Selenomonas; s__sputigena	AAAACCTACGGGAGGCAGCAGTGGGGAATCTTCCGCAATGGGCGAAAGCCTGATGGAGCAACGCCGCGTGAGTGAAGAAGGTCTTCGGATCGTAAAGCTCTGTTGCACGGGACGAAAACCGAGCTTGAGAATATTGAGTTTGGGTGACGGTACCGAGCGAGGAAGCCACGGCTAACTACGTGCCAGCAGCCGCGGTAAT
3142	0	0	0	0	0	0	0	0	0	0	0	0	0	0	0	7	0	0	1	5	0	1	7	1	0	22	22	Disease	0.3846	0.042	k__Bacteria; p__Firmicutes; c__Negativicutes; o__Selenomonadales; f__Veillonellaceae; g__Selenomonas; s__sputigena	TTTACCTACGGGAGGCAGCAGTGGGGAATATTGCACAATGGGGGGAACCCTGATGCAGCAACGCCGCGTGAGTGAAGAAGGTCTTCGGATCGTAAAGCTCTGTTGCACGGGACGAAAACCGAGCTTGAGAATATTGAGTTTGGGTGACGGTACCGAGCGAGGAAGCCACGGCTAACTACGTGCCAGCAGCCGCGGTAAT
7252	0	1	0	0	0	0	0	0	0	2	0	0	9	0	1	15	0	0	4	1	3	0	2	0	3	35	38	Disease	0.3846	0.038	k__Bacteria; p__Firmicutes; c__Bacilli; o__Lactobacillales; f__Streptococcaceae	TTGTCCTACGGGAGGCAGCAGTGGGGAATCTTCCGCAATGGGCGAAAGCCTGACGGAGCAACGCCGCGTGAGTGAAGAAGGTTTTCGGATCGTAAAGCTCTGTTGTAAGAGAAGAACGGGTGTGAGAGTGGAAAGTTCACACTGTGACGGTATCTTACCAGAAAGGGACGGCTAACTACGTGCCAGCAGCCGCGGTAAT
17021	0	0	0	0	0	0	0	0	0	0	0	2	122	0	0	0	0	55	0	0	3	0	3	3	0	188	188	Disease	0.3846	0.038	k__Bacteria; p__Actinobacteria; c__Actinobacteridae; o__Actinomycetales; f__Actinomycetaceae; g__Actinomyces; s__cardiffensis	CGCGCCTACGGGAGGCAGCAGTGGGGAATTTTGCACAATGGACGCAAGTCTGATGCAGCGACGCCGCGTGAGGGATGTAGGCCTTCGGGTTGTGAACCTCTTTCGCTCATGGTCAAGCCGCAGTTTTGGGTTGTGGTGAGGGTAGTGGGTAAAGAAGCGCCGGCTAACTACGTGCCAGCAGCCGCGGTAAT
17287	0	0	0	0	0	0	0	0	0	0	0	2	9	0	0	0	0	14	0	0	1	0	1	1	0	28	28	Disease	0.3846	0.036	k__Bacteria; p__Actinobacteria; c__Actinobacteridae; o__Actinomycetales; f__Actinomycetaceae; g__Actinomyces; s__cardiffensis	TCGCCCTACGGGAGGCAGCAGTGGGGAATTTTGCACAATGGACGCAAGTCTGATGCAGCGACGCCGCGTGAGGGATGTAGGCCTTCGGGTTGTGAACCTCTTTCGCTCATGGTCAAGCCGCAGCTTTGGGTTGTGGTGAGGGTAGTGGGTAAAGAAGCGCCGGTTAACTACGTGCCAGAAGCCGGGGTAA
22807	0	0	0	0	0	0	0	0	0	0	0	5	29	0	0	0	0	2	0	0	3	0	4	1	0	44	44	Disease	0.3846	0.05	k__Bacteria; p__Actinobacteria; c__Actinobacteridae; o__Actinomycetales; f__Actinomycetaceae; g__Actinomyces	TAGGCCTACGGGAGGCAGCAGTGGGGAATCTTGCACAATGGGCGAAAGCCTGATGCAGCGACGCCGCGTGAGGGATGTAGGCCTTCGGGTTGTGAACCTCTTTCGCTCATGGTCAAGCCGCAGTTTTGGGTTGTGGTGAGGGTAGTGGGTAAAGAAGCGCCGGCTAACTACGTGCCAGCAGCCGCGGTAAT
25499	0	0	0	0	0	0	0	0	0	0	0	0	8	0	0	52	0	0	0	0	25	31	83	0	0	199	199	Disease	0.3846	0.036	k__Bacteria; p__Firmicutes; c__Clostridia; o__Clostridiales; f__Eubacteriaceae; g__Eubacterium; s__saphenum	TAGGCCTACGGGAGGCAGCAGTGGGGGATATTGCACAATGGGGGAAACCCTGATGCAGCAACGCCGCGTGAGGTATGAAGGCCTTTGGGTTGTAAGCCTCTGTCCTAGGGGAAGAAAAAAATGACGGTACCCGAGGAGGAAGCCCCGGCTAACTACGTGCCAGCAGCCGCGGTAAT
1815	284	733	454	23205	1033	2821	3753	9466	87	17363	678	212	6	826	134	150	865	2	76	1060	880	15	248	2921	59877	7395	67272	Health	0.873	0.012	k__Bacteria; p__Fusobacteria; c__Fusobacteria; o__Fusobacteriales	GGGGCCTACGGGAGGCAGCAGTGGGGAATATTGGACAATGGGGGCAACCCTGATCCAGCAATTCTGTGTGCACGAAGAAGGTTTTCGGATTGTAAAGTGCTTTCAGCAGGGAAGAAGGAAGTGACGGTACCTGCAGAAGAAGCGACGGCTAAATACGTGCCAGCAGCCGCGGTAAT
16929	0	1075	72	19	1103	20	119	2	31	90	134	26	8	0	4	0	53	0	81	25	9	20	0	95	2665	321	2986	Health	0.823	0.032	k__Bacteria; p__Bacteroidetes; c__Bacteroidia; o__Bacteroidales; f__Prevotellaceae; g__Prevotella; s__loescheii	GGGGCCTACGGGAGGCAGCAGTGAGGAATATTGGTCAATGGGCGGAAGCCTGAACCAGCCAAGTAGCGTGCAGGATGACGGCCCTATGGGTTGTAAACTGCTTTTATGCGGGGATAAAGGAGCCCACGTGTGGGCTTTTGCAGGTACCGCATGAATAAGGACCGGCTAATTCCGTGCCAGCAGCCGCGGTAAT
24021	150	54	117	525	31	1	279	63	358	64	434	17	0	0	17	1	1	0	1	303	21	45	24	83	2076	513	2589	Health	0.8182	0.004	k__Bacteria; p__Proteobacteria; c__Epsilonproteobacteria; o__Campylobacterales; f__Campylobacteraceae; g__Campylobacter	GGGGCCTACGGGAGGCAGCAGTAGGGAATATTGCTCAATGGGGGAAACCCTGAAGCAGCAACGCCGCGTGGAGGATGACACTTTTCGGAGCGTAAACTCCTTTTGTTAGGGAAGAACAATGACGGTACCTAACGAATAAGCACCGGCTAACTCCGTGCCAGCAGCCGCGGTAAT
9463	0	103	912	1036	28	1516	5	4043	85	1566	2	9	2	5	7	54	0	0	47	0	0	1	1	68	9296	194	9490	Health	0.8074	0.012	k__Bacteria; p__Firmicutes; c__Clostridia; o__Clostridiales; f__Lachnospiraceae; g__Uncultured Lachnospiraceae; s__oral taxon 100	GGGGCCTACGGGAGGCAGCAGTGGGGAATATTGGACAATGGGGGCAACCCTGATCCAGCGACGCCGCGTGAGTGAAGAAGTATTTCGGTATGTAAAGCTCTATCGATAACGGAAGAAGATGACAAGCCGTTAAGGAAGAAGCCCCGGCTAACTACGTGCCAGCAGCCGCGGTAAT
16555	478	3189	3859	1941	1331	14	2163	163	981	1154	86	255	0	56	81	108	39	2	4	1315	179	418	33	2070	15359	4560	19919	Health	0.8032	0.01	k__Bacteria; p__Proteobacteria; c__Epsilonproteobacteria; o__Campylobacterales; f__Campylobacteraceae; g__Campylobacter	GGGGCCTACGGGAGGCAGCAGTAGGGAATATTGCGCAATGGGGGAAACCCTGACGCAGCAACGCCGCGTGGAGGATGACACTTTTCGGAGCGTAAACTCCTTTTGTTAGGGAAGAATAATGACGGTACCTAACGAATAAGCACCGGCTAACTCCGTGCCAGCAGCCGCGGTAAT
1976	137	65	348	1	23	143	217	15	499	171	471	5	23	32	303	2	0	0	16	103	74	0	1	79	2090	638	2728	Health	0.7949	0.006	k__Bacteria; p__Proteobacteria; c__Betaproteobacteria; o__Neisseriales; f__Neisseriaceae; g__Kingella; s__oralis	CGGGCCTACGGGAGGCAGCAGTGGGGAATTTTGGACAATGGGCGCAAGCCTGATCCAGCCATGCCGCGTGTCTGAAGAAGGCCTTCGGGTTGTAAAGGACTTTTGTTAGGGAAGAAAAGGATAGTGTTAATACCATTATCTGCTGACGGTACCTAAAGAATAAGCACCGGCTAACTACGTGCCAGCAGCCGCGGTAAT
2054	0	2	4	4177	35	3	110	38	0	30	45	0	0	1	27	1	0	0	0	2	0	0	0	109	4444	140	4584	Health	0.7942	0.008	k__Bacteria; p__Bacteroidetes; c__Bacteroidia; o__Bacteroidales; f__Porphyromonadaceae; g__Porphyromonas	GGGGCCTACGGGAGGCAGCAGTGAGGAATATTGGTCAATGGGCGAGAGCCTGAACCAGCCAAGTCGCGTGAAGGATGACTGTCTTATGGATTGTAAACTTCTTTTATACGGGAATAACAAGAGCCACGTGTGGCTCCCTGCATGTACCGTATGAATAAGCATCGGCTAACTCCGTGCCAGCAGCCGCGGTAAT
22391	2	194	2	39	29	24	52	161	4	63	5	1	3	7	9	0	6	0	13	55	12	2	62	50	575	220	795	Health	0.7764	0.024	k__Bacteria; p__Fusobacteria; c__Fusobacteria; o__Fusobacteriales	GGAGCCTACGGGAGGCAGCAGTGGGGAATATTGGACAATGGGGGCAACCCTGATCCAGCAATTCTGTGTGCACGAAGAAGGCTTTCGGGCTGTAAAGTGCTTTCAGCAGGGAAGAAGCAAGTGACGGTACCTGCAGAAGAAGCGACGGCTAAATACGTGCCAGCAGCCGCGGTAAT
1806	14	59	4	183	40	654	392	47	63	160	153	29	0	1	15	0	90	0	0	420	34	3	2	76	1769	670	2439	Health	0.7522	0.039	k__Bacteria; p__Actinobacteria; c__Actinobacteridae; o__Actinomycetales; f__Corynebacteriaceae; g__Corynebacterium; s__matruchotii	CGGGCCTACGGGAGGCAGCAGTGGGGAATATTGCACAATGGGCGCAAGCCTGATGCAGCGACGCCGCGTGGGGGATGACGGCCTTCGGGTTGTAAACTCCTTTCGTTAGGGACGAAGCCGCACCTGTTTTGGGTGTGGTGACGGTACCTTTGTTAAGAAGCACCGGCTAACTACGTGCCAGCAGCCGCGGTAAT
1778	2	217	86	2	28	0	76	16	541	101	72	9	0	0	13	0	0	0	0	120	8	77	11	10	1141	248	1389	Health	0.7465	0.021	k__Bacteria; p__Bacteroidetes; c__Bacteroidia; o__Bacteroidales; f__Prevotellaceae; g__Prevotella; s__oris	TGGTCCTACGGGAGGCAGCAGTGAGGAATATTGGTCAATGGGCGGAAGCCTGAACCAGCCAAGTAGCGTGCAGGAAGACGGCCCTATGGGTTGTAAACTGCTTTTATGCGGGGATAAAGTGAGGGACGTGTCCTTCATTGCAGGTACCGCATGAATAAGGACCGGCTAATTCCGTGCCAGCAGCCGCGGTAAT
1954	7	26	4	125	26	9	34	212	0	467	3	3	0	7	6	0	10	0	20	7	15	0	92	81	913	241	1154	Health	0.7429	0.039	k__Bacteria; p__Fusobacteria; c__Fusobacteria; o__Fusobacteriales; f__Fusobacteriaceae; g__Leptotrichia	GGTTCCTACGGGAGGCAGCAGTGGGGAATATTGGACAATGGGGGCAACCCTGATCCAGCAATTCTGTGTGCACGAGGAAGGTTTTCGGATTGTAAAGTGCTTTCAGCAGGGAAGAAGGAAGTGACGGTACCTGCAGAAGAAGCGACGGCTAAATACGTGCCAGCAGCCGCGGTAAT
24023	0	108	6	222	50	14	195	187	7	259	15	9	0	10	5	1	58	0	2	52	9	0	0	80	1063	226	1289	Health	0.7397	0.011	k__Bacteria; p__Fusobacteria; c__Fusobacteria; o__Fusobacteriales; f__Fusobacteriaceae	TCGTCCTACGGGAGGCAGCAGTGGGGAATATTGGACAATGGACCAAGAGTCTGATCCAGCAATTCTGTGTGCACGATGAAGTTTTTCGGATTGTAAAGTGCTTTCAGCAGGGAAGAAGGAAGTGACGGTACCTGCAGAAGAAGCGACGGCTAAATACGTGCCAGCAGCCGCGGTAAT
6726	0	11	0	2	2	1	2	638	0	493	9	2	1	1	1	1	0	0	0	0	0	1	1	0	1158	8	1166	Health	0.7219	0.014	k__Bacteria; p__Proteobacteria; c__Betaproteobacteria; o__Neisseriales; f__Neisseriaceae; g__Neisseria	GGGGCCTACGGGAGGCAGCAGTGGGGAATTTTGGACAATGGGCGCAAGCCTGATCCAGCCATGCCGCGTGTCTGAAGAAGGCCTTCGGGTTGTAAAGGACTTTTGTCAGGGAAGAAAAGGCTGTTGCTAATATCGACAGCTGATGACGGTACCTGAAGAATAAGCACCGGCTAACTACGTGCCAGCAGCCGCGGTAAT
16760	15	2	0	58	3	30	33	4	27	9	17	7	0	0	0	0	1	0	0	22	0	0	1	52	198	83	281	Health	0.7213	0.013	k__Bacteria; p__Actinobacteria; c__Actinobacteridae; o__Actinomycetales; f__Corynebacteriaceae; g__Corynebacterium; s__matruchotii	AAAACCTACGGGAGGCAGCAGTGGGGAATATTGCACAATGGGCGCAAGCCTGATGCAGCGACGCCGCGTGGGGGATGACGGCCTTCGGGTTGTAAACTCCTTTCGTTAGGGACGAAGCCACACCTTTTTTGGGTGTGGTGACGGTACCTTTGTTAAGAAGCACCGGCTAACTACGTGCCAGCAGCCGCGGTAAT
2053	1587	6	459	370	88	0	58	1	16	0	0	0	1	0	31	0	0	0	26	7	0	14	1	0	2585	80	2665	Health	0.7128	0.029	k__Bacteria; p__Bacteroidetes; c__Bacteroidia; o__Bacteroidales; f__Prevotellaceae; g__Prevotella; s__melaninogenica	GGGGCCTACGGGAGGCAGCAGTGAGGAATATTGGTCAATGGACGGAAGTCTGAACCAGCCAAGTAGCGTGCAGGATGACGGCCCTATGGGTTGTAAACTGCTTTTGTATGGGGATAAAGTTAGGGACGTGTCCCTATTTGCAGGTACCATACGAATAAGGACCGGCTAATTCCGTGCCAGCAGCCGCGGTAAT
2587	1	31	1	10	36	6	6	3	13	5	0	8	4	0	2	1	0	0	26	4	0	0	13	0	112	58	170	Health	0.7066	0.008	k__Bacteria; p__Firmicutes	TTAACCTACGGGAGGCAGCAGTGGGGAATCTTCCGCAATGGGCGAAAGCCTGACGGAGCAACGCCGCGTGAGTGAAGACGGCCTTCGGGTTGTAAAGCTCTGTTAATCGGGACGAAAGGCCTTCTTGCGAATAGTGAGAAGGATTGACGGTACCGGAATAGAAAGCCACGGCTAACTACGTGCCAGCAGCCGCGGTAAT
24213	0	2	3	28	2	21	9	141	1	3	8	1	0	6	1	22	25	0	14	0	8	0	0	4	218	81	299	Health	0.7005	0.049	k__Bacteria; p__TM7	CTGGCCTACGGGAGGCAGCAGTGAGGAATCTTCCACAATGGGCGAAAGCCTGATGGAGCAACGCCGCGTGCAGGATGAAGGCCTTCGGGTTGTAAACTGCTTTTATAAGTGAGGAATATGACGGTAACTCATGAATAAGCACCGGCTAACTACGTGCCAGCAGCCGCGGTAAT
16840	0	63	92	105	109	33	554	12	270	398	541	0	0	8	4	0	0	0	0	633	9	1	0	187	2177	842	3019	Health	0.6934	0.03	k__Bacteria; p__Bacteroidetes; c__Flavobacteria; o__Flavobacteriales; f__Flavobacteriaceae; g__Capnocytophaga; s__leadbetteri	GGGGCCTACGGGAGGCAGCAGTGAGGAATATTGGACAATGGTCGGAAGACTGATCCAGCCATGCCGCGTGCAGGAAGACGGCCTTATGGGTTGTAAACTGCTTTTGCAGGGGAAGAATAAGGACTACGTGTAGTTTGATGACGGTACTCTGCGAATAAGCATCGGCTAACTCCGTGCCAGCAGCCGCGGTAAT
24791	1	5	0	27	21	2	53	55	5	40	2	2	0	4	2	2	13	0	0	11	11	0	0	18	211	63	274	Health	0.6885	0.034	k__Bacteria; p__Fusobacteria; c__Fusobacteria; o__Fusobacteriales	TTTTCCTACGGGAGGCAGCAGTGGGGAATATTGGACAATGGACCAAGAGTCTGATCCAGCAATTCTGTGTGCACGAAGAAGGTTTTCGGATTGTAAAGTGCTTTCAGCAGGGAAGAAGAAAGTGACGGTACCTGCAGAAGAAGCGACGGCTAAATACGTGCCAGCAGCCGCGGTAAT
16883	0	334	144	13	250	230	347	214	26	1210	0	57	9	3	7	72	5	0	54	134	0	0	0	391	2768	732	3500	Health	0.678	0.043	k__Bacteria; p__Bacteroidetes; c__Bacteroidia; o__Bacteroidales; f__Porphyromonadaceae; g__Tannerella; s__BU063	GTGGCCTACGGGAGGCAGCAGTGAGGAATATTGGTCAATGGGCGAGAGCCTGAACCAGCCAAGTCGCGTGAAGGATGACGGCCCTATGGGTTGTAAACTTCTTTTGCAGGGGAATAAAGATATTCACGTGTGGGTAGTTGTATGTACCCTGCGAATAAGCATCGGCTAACTCCGTGCCAGCAGCCGCGGTAAT
1913	1	351	203	890	6	16	647	12	7	529	112	249	0	5	10	1	15	0	0	80	88	101	0	297	2774	846	3620	Health	0.6754	0.05	k__Bacteria; p__Bacteroidetes	GTGGCCTACGGGAGGCAGCAGTGAGGAATATTGGACAATGGTCGGAAGACTGATCCAGCCATGCCGCGTGCAGGATGACGGCCTTATGGGTTGTAAACTGCTTTTGTAAGGGAAGAATAAGGAGTACGTGTACTTTGATGACGGTACCTTATGAATAAGCATCGGCTAACTCCGTGCCAGCAGCCGCGGTAAT
22539	66	221	101	94	10	33	17	0	38	27	27	32	1	7	41	5	0	0	70	11	16	1	0	116	634	300	934	Health	0.6684	0.035	k__Bacteria; p__Actinobacteria; c__Actinobacteridae; o__Actinomycetales; f__Actinomycetaceae; g__Actinomyces; s__georgiae	GTGGCCTACGGGAGGCAGCAGTGGGGAATATTGCACAATGGGCGCAAGCCTGATGCAGCGACGCCGCGTGAGGGATGGAGGCCTTCGGGTTGTGAACCTCTTTCGCCCGTGGTCAAGCCGCGACGTGGGTCGTGGTGAGGGTAGTGGGTAAAGAAGCGCCGGCTAACTACGTGCCAGCAGCCGCGGTAAT
17941	0	3	38	0	21	3	16	2	0	22	7	4	1	0	0	0	0	0	0	0	0	7	0	0	112	12	124	Health	0.653	0.004	k__Bacteria; p__Bacteroidetes; c__Bacteroidia; o__Bacteroidales; f__Prevotellaceae; g__Prevotella; s__loescheii	CAACCCTACGGGAGGCAGCAGTGAGGAATATTGGTCAATGGGCGAGAGCCTGAACCAGCCAAGTAGCGTGCAGGATGACGGCCCTATGGGTTGTAAACTGCTTTTATGCGGGGATAAAGGAGCCCACGTGTGGGCTTTTGCAGGTACCGCATGAATAAGGACCGGCTAATTCCGTGCCAGCAGCCGCGGTAAT
17872	0	9	19	10	6	6	11	15	25	15	60	0	0	0	0	0	0	1	0	41	13	3	0	5	176	63	239	Health	0.6485	0.02	k__Bacteria; p__Bacteroidetes; c__Flavobacteria; o__Flavobacteriales; f__Flavobacteriaceae; g__Capnocytophaga; s__sputigena	CCAGCCTACGGGAGGCAGCAGTGAGGAATATTGGACAATGGTCGGAAGACTGATCCAGCCATGCCGCGTGCAGGATGAAGGTCCTATGGATTGTAAACTGCTTTTGTAAGGGAAGAATAAGGAGTACGTGTACTTTGATGACGGTACCTTACGAATAAGCATCGGCTAACTCCGTGCCAGCAGCCGCGGTAAT
2263	0	10	0	1	7	312	78	1	4	25	9	0	0	0	0	0	32	0	0	35	6	0	0	0	447	73	520	Health	0.6398	0.022	k__Bacteria; p__Actinobacteria; c__Actinobacteridae; o__Actinomycetales; f__Corynebacteriaceae; g__Corynebacterium; s__matruchotii	TGGGCCTACGGGAGGCAGCAGTGGGGAATATTGCACAATGGGCGCAAGCCTGATGCAGCGACGCCGCGTGGGGGATGACGGCCTTCGGGTTGTAAACTCCTTTCGTTAGGGACGAAGCCGCGCTTTTTTTGGGTGTGGTGACGGTACCTTTGTTAAGAAGCACCGGCTAACTACGTGCCAGCAGCCGCGGTAAT
2924	1	5	297	1070	2	535	0	1	0	67	1210	0	0	0	17	0	220	0	0	2	109	0	0	1	3188	349	3537	Health	0.63	0.021	k__Bacteria; p__Proteobacteria; c__Betaproteobacteria; o__Neisseriales; f__Neisseriaceae; g__Neisseria; s__flava mucosa pharyngis	GGGGCCTACGGGAGGCAGCAGTGGGGAATTTTGGACAATGGGCGCAAGCCTGATCCAGCCATGCCGCGTGTCTGAAGAAGGCCTTCGGGTTGTAAAGGACTTTTGTCAGGGAAGAAAAGGGCGGGGTTAATACCCCTGTCTGATGACGGTACCTGAAGAATAAGCACCGGCTAACTACGTGCCAGCAGCCGCGGTAAT
17098	0	7	44	0	4	4	7	21	2	8	48	0	0	0	1	0	0	0	0	54	5	1	0	3	145	64	209	Health	0.6261	0.033	k__Bacteria; p__Bacteroidetes; c__Flavobacteria; o__Flavobacteriales; f__Flavobacteriaceae; g__Capnocytophaga; s__sputigena	CTTGCCTACGGGAGGCAGCAGTGAGGAATATTGGACAATGGTCGGAAGACTGATCCAGCCATGCCGCGTGCAGGATGAAGGTCCTATGGATTGTAAACTGCTTTTGTAAGGGAAGAATAAGGAGTACGTGTACTTTGATGACGGTACCTTACGAATAAGCATCGGCTAACTCCGTGCCAGCAGCCGCGGTAAT
17463	0	2	1	3	3	2	12	1	5	15	6	0	0	0	0	0	0	0	0	26	0	0	0	5	50	31	81	Health	0.6244	0.01	k__Bacteria; p__Bacteroidetes	CCGGCCTACGGGAGGCAGCAGTGAGGAATATTGGTCAATGGTCGGAAGACTGAACCAGCCATGCCGCGTGCAGGAAGACGGCCTTATGGGTTGTAAACTGCTTTTGCAGGGGAAGAATAAGGACTACGCGTAGTTTGATGACGGTACTCTGCGAATAAGCATCGGCTAACTCCGTGCCAGCAGCCGCGGTAAT
16397	0	4	0	11	1	13	2	7	4	1	1	1	0	0	0	0	0	0	0	4	0	0	0	2	44	7	51	Health	0.622	0.008	k__Bacteria; p__Actinobacteria; c__Actinobacteridae; o__Actinomycetales; f__Corynebacteriaceae; g__Corynebacterium; s__matruchotii	GCGTCCTACGGGAGGCAGCAGTGAGGAATCTTCCACAATGGGCGCAAGCCTGATGCAGCGACGCCGCGTGGGGGATGACGGCCTTCGGGTTGTAAACTCCTTTCGTTAGGGACGAAGCCGCACCTTTTTTTGGGTGTGGTGACGGTACCTTTGTTAAGAAGCACCGGCTAACTACGTGCCAGCAGCCGCGGTAAT
23739	1	25	11	14	8	1	17	0	9	23	4	1	0	0	1	0	0	0	0	7	0	1	1	15	113	26	139	Health	0.6203	0.01	k__Bacteria; p__Proteobacteria; c__Epsilonproteobacteria; o__Campylobacterales; f__Campylobacteraceae; g__Campylobacter	TAGGCCTACGGGAGGCAGCAGTGGGGAATATTGCACAATGGGGGAAACCCTGACGCAGCAACGCCGCGTGGAGGATGACACTTTTCGGAGCGTAAACTCCTTTTGTTAGGGAAGAATAATGACGGTACCTAACGAATAAGCACCGGCTAACTCCGTGCCAGCAGCCGCGGTAAT
16428	0	0	0	12	1	59	11	1	3	13	9	0	0	0	0	0	1	0	0	3	2	0	0	1	109	7	116	Health	0.6117	0.007	k__Bacteria	TGTGCCTACGGGAGGCAGCAGTGGGGAATTTTGGACAATGGGCGCAAGCCTGATCCAGCCATGCCGCGTGTCTGAAGAAGGCCTTCGGGTTGTAAACTCCTTTCGTTAGGGACGAAGCCGCACCTTTTTTGGGTGTGGTGACGGTACCTTTGTTAAGAAGCACCGGCTAACTACGTGCCAGCAGCCGCGGTAAT
2929	0	3	2	2	8	53	8	0	7	6	0	1	2	7	12	0	2	0	1	1	0	0	0	1	89	27	116	Health	0.6103	0.046	k__Bacteria	CGGGCCTACGGGAGGCAGCAGTGGGGAATTTTGGACAATGGGCGCAAGCCTGATCCAGCCATGCCGCGTGTCTGAAGAAGGCCTTCGGGTTGTAAAGCTCTGTTAATCGGGACGAAAGGCCTTCTTGCGAATAGTGAGAAGGATTGACGGTACCGGAATAGAAAGCCACGGCTAACTACGTGCCAGCAGCCGCGGTAAT
17273	0	2	18	3	177	1	35	0	0	8	29	10	3	0	0	0	0	0	0	3	0	2	0	0	273	18	291	Health	0.6042	0.034	k__Bacteria; p__Bacteroidetes; c__Bacteroidia; o__Bacteroidales; f__Prevotellaceae; g__Prevotella	GCGGCCTACGGGAGGCAGCAGTGAGGAATATTGGTCAATGGGCGTAAGCCTGAACCAGCCAAGTAGCGTGCAGGATGACGGCCCTATGGGTTGTAAACTGCTTTTATGCGGGGATAAAGTGGCCCACGTGTGGGCTTTTGCAGGTACCGCATGAATAAGGACCGGCTAATTCCGTGCCAGCAGCCGCGGTAAT
25682	0	1	0	0	9	24	5	342	24	1	0	1	0	0	6	1	0	0	0	0	2	0	0	23	406	33	439	Health	0.6027	0.037	k__Bacteria; p__Fusobacteria; c__Fusobacteria; o__Fusobacteriales	GGGGCCTACGGGAGGCAGCAGTGGGGAATATTGGACAATGGAGGGAACTCTGATCCAGCAATTCTGTGTGCATGAAGAAGGTTTTCGGATTGTAAAGTGCTTTCAGCAGGGAAGAAGAAAGTGACGGTACCTGCAGAAGAAGCGACGGCTAAATACGTGCCAGCAGCCGCGGTAAT
18477	28	3	23	3	6	0	0	1	7	0	0	0	0	0	0	0	0	0	0	4	0	1	0	0	71	5	76	Health	0.5968	0.012	k__Bacteria; p__Bacteroidetes; c__Bacteroidia; o__Bacteroidales; f__Prevotellaceae; g__Prevotella; s__oulorum	TTTACCTACGGGAGGCAGCAGTGAGGAATATTGGTCAATGGGCGCGAGCCTGAACCAGCCAAGTAGCGTGCAGGACGACGGCCCTATGGGTTGTAAACTGCTTTTATAGGGGAATAAAGTGATCTACGTGTAGTTTATTGTATGTACCCTATGAATAAGGACCGGCTAATTCCGTGCCAGCAGCCGCGGTAAT
2167	0	24	20	222	19	1	70	2	153	1	223	0	0	0	0	0	0	0	0	10	6	48	3	272	735	339	1074	Health	0.5875	0.05	k__Bacteria; p__Bacteroidetes; c__Flavobacteria; o__Flavobacteriales; f__Flavobacteriaceae; g__Capnocytophaga	TTATCCTACGGGAGGCAGCAGTGAGGAATATTGGACAATGGTCGGAAGACTGATCCAGCCATGCCGCGTGCAGGATGACGGCCTTATGGGTTGTAAACTGCTTTTGTAAGGGAAGAATAAGGAGTACGTGTACTTTGATGACGGTACCTTACGAATAAGCATCGGCTAACTCCGTGCCAGCAGCCGCGGTAAT
18432	0	8	3	62	5	0	6	0	5	6	19	3	0	0	0	0	0	0	0	0	1	1	0	45	114	50	164	Health	0.5673	0.031	k__Bacteria; p__Bacteroidetes	TAAACCTACGGGAGGCAGCAGTGAGGAATATTGGACAATGGTCGGAAGACTGATCCAGCCATGCCGCGTGCAGGATGACGGCCTTATGGGTTGTAAACTGCTTTTGTAAGGGAAGAATAAGGAGTACGTGTACTTTGATGACGGTACCTTATGAATAAGCATCGGCTAACTCCGTGCCAGCAGCCGCGGTAAT
23801	0	0	0	134	5	2	3	2	6	38	0	0	0	0	0	0	1	0	0	2	2	0	0	17	190	22	212	Health	0.565	0.033	k__Bacteria; p__Proteobacteria; c__Epsilonproteobacteria; o__Campylobacterales; f__Campylobacteraceae; g__Campylobacter	TTGGCCTACGGGAGGCAGCAGTAGGGAATATTGCGCAATGGGGGAAACCCTGACGCAGCAACGCCGCGTGGAGGATGACACTTTTCGGAGCGTAAACTCCTTTTCTTGGGAAAGAATTATGACGGTACCCAAGGAATAAGCACCGGCTAACTCCGTGCCAGCAGCCGCGGTAAT
29211	0	29	2	5	0	15	4	3	1	12	0	0	0	2	0	1	2	0	1	4	0	0	1	0	71	11	82	Health	0.5621	0.042	k__Bacteria	GCTTCCTACGGGAGGCAGCAGTGGGGAATATTGCACAATGGGCGCAAGCCTGATGCAGCGACGCCGCGTGGGGGATGACGGCCTTCGGGTTGTAAACTGCTTTTATAAGTGAGGAATATGACGGTAACTTATGAATAAGGATCGGCTAACTACGTGCCAGCAGCCGCGGTAAT
16244	1	6	0	6	1	30	11	2	9	6	3	3	0	0	0	0	3	0	0	16	1	0	0	6	75	29	104	Health	0.5509	0.045	k__Bacteria; p__Actinobacteria; c__Actinobacteridae; o__Actinomycetales; f__Corynebacteriaceae; g__Corynebacterium; s__matruchotii	GTGACCTACGGGAGGCAGCAGTGGGGAATATTGCACAATGGGCGCAAGCCTGATGCAGCGACGCCGCGTGAGGGATGGAGGCCTTCGGGTTGTAAACTCCTTTCGTTAGGGACGAAGCCACACCTTTTTTGGGTGTGGTGACGGTACCTTTGTTAAGAAGCACCGGCTAACTACGTGCCAGCAGCCGCGGTAAT
18497	0	16	0	0	14	1	5	1	1	4	2	1	0	0	0	0	0	0	0	4	0	1	0	1	44	7	51	Health	0.5473	0.033	k__Bacteria; p__Bacteroidetes; c__Bacteroidia; o__Bacteroidales; f__Prevotellaceae; g__Prevotella; s__loescheii	CACGCCTACGGGAGGCAGCAGTGAGGAATATTGGTCAATGGGCGGAAGCCTGAACCAGCCAAGTAGCGTGCAGGATGACGGCCCTATGGGTTGTAAACTGCTTTTATGCGGGGATAAAGGGGCTCACGTGTGGGCTTTTGCAGGTACCGCATGAATAAGGACCGGCTAATTCCGTGCCAGCAGCCGCGGTAAT
11941	0	0	1	17	5	1	2	2	0	2	13	0	1	0	1	0	0	0	0	1	7	0	0	0	43	10	53	Health	0.5464	0.039	k__Bacteria; p__Proteobacteria; c__Betaproteobacteria; o__Neisseriales; f__Neisseriaceae; g__Kingella; s__denitrificans	TACGCCTACGGGAGGCAGCAGTGGGGAATTTTGGACAATGGGGGCAACCCTGATCCAGCCATGCCGCGTGTCTGAAGAAGGCCTTCGGGTTGTAAAGGACTTTTGTTAGGGAAGAAAAGGGAAGTGCTAATACCACTTTTTGCTGACGGTACCTAAAGAATAAGCACCGGCTAACTACGTGCCAGCAGCCGCGGTAAT
16211	0	7	0	1	1	1	0	0	1	1	1	0	0	1	0	2	0	0	0	0	0	0	0	0	13	3	16	Health	0.5455	0.003	k__Bacteria; p__Actinobacteria; c__Actinobacteridae; o__Actinomycetales; f__Actinomycetaceae; g__Actinomyces; s__viscosus naeslundii oris	TCTACCTACGGGAGGCAGCAGTGGGGAATCTTCCGCAATGGGCGCAAGCCTGATGCAGCGACGCCGCGTGAGGGATGGAGGCCTTCGGGTTGTGAACCTCTTTCGCCAGTGAAGCAGGCCTGCCTCGTTTGTGGGTGGGTTGACGGTAGCTGGATAAGAAGCGCCGGCTAACTACGTGCCAGCAGCCGCGGTAAT
16468	0	1	0	6	0	0	2	0	1	2	5	0	0	0	0	0	0	0	0	3	0	0	0	0	17	3	20	Health	0.5455	0.003	k__Bacteria; p__Actinobacteria; c__Actinobacteridae; o__Actinomycetales; f__Corynebacteriaceae; g__Corynebacterium	TAGTCCTACGGGAGGCAGCAGTAGGGAATATTGCTCAATGGGGGAAACCCTGAAGCAGCGACGCCGCGTGGGGGATGACGGCCTTCGGGTTGTAAACTCCTTTCGTTAGGGACGAAGCCACGCCTTTTTTGGGTGTGGTGACGGTACCTTTGTTAAGAAGCACCGGCTAACTACGTGCCAGCAGCCGCGGTAAT
17176	0	1	0	1	1	2	3	0	0	2	1	1	0	0	0	0	0	0	0	0	0	0	0	1	11	2	13	Health	0.5455	0.001	k__Bacteria	GCTACCTACGGGAGGCAGCAGTGAGGAATCTTCCACAATGGGCGAAAGCCTGATGGAGCAACGCCGCGTGCAGGATGAAGGCCTTCGGGTTGTAAACTGCTTTCGTTAGGGACGAAGCCACGCCTTTTTTGGGTGTGGTGACGGTACCTTTGTTAAGAAGCACCGGCTAACTACGTGCCAGCAGCCGCGGTAAT
28249	0	1	1	7	0	17	0	6	2	5	0	0	0	0	0	0	0	0	0	0	0	0	0	0	39	0	39	Health	0.5455	0.006	k__Bacteria; p__Firmicutes; c__Clostridia; o__Clostridiales	CTCACCTACGGGAGGCAGCAGTGGGGAATCTTCCGCAATGGACGAAAGTCTGACGGAGCAACGCCGCGTGAGTGAAGAAGTATTTCGGTATGTAAAGCTCTATCGATAACGGAAGAAGATGACAAGCCGTTAAGGAAGAAGCCCCGGCTAACTACGTGCCAGCAGCCGCGGTAAT
24879	0	14	2	12	5	1	17	8	0	28	2	0	0	0	0	0	3	0	0	2	0	0	0	14	89	19	108	Health	0.5387	0.029	k__Bacteria; p__Fusobacteria; c__Fusobacteria; o__Fusobacteriales; f__Fusobacteriaceae	GTGGCCTACGGGAGGCAGCAGTGGGGAATATTGGACAATGGACCGAGAGTCTGATCCAGCAATTCTGTGTGCACGATGAAGTTTTTCGGAATGTAAAGTGCTTTCAGTTGGGAAGAAGGAAGTGACGGTACCTGCAGAAGAAGCGACGGCTAAATACGTGCCAGCAGCCGCGGTAAT
17243	0	1	0	18	0	2	118	0	1	4	1	0	0	0	1	0	0	0	0	0	14	0	0	6	145	21	166	Health	0.5375	0.032	k__Bacteria; p__Bacteroidetes	ACGACCTACGGGAGGCAGCAGTGAGGAATATTGGACAATGGTCGGAAGACTGATCCAGCCATGCCGCGTGCAGGATGACGGCCTTATGGGTTGTAAACTGCTTTTGTAAGGGAAGAATAAGAGCTACGTGTAGTTTGATGACGGTACCTTATGAATAAGCATCGGCTAACTCCGTGCCAGCAGCCGCGGTAAT
12168	0	0	0	18	0	55	1	10	1	7	7	0	0	0	0	0	13	0	0	0	0	0	0	0	99	13	112	Health	0.5349	0.006	k__Bacteria; p__Proteobacteria; c__Gammaproteobacteria	TCGTCCTACGGGAGGCAGCAGTGGGGAATTTTGGACAATGGGCGCAAGCCTGATCCAGCCATGCCGCGTGTCTGAAGAAGGCCTTCGGGTTGTAAAGCACTTTCAGTAGGGAGGAAAGGTGCGTAGTTAATACCTGCGCAATTGACGTTACCTACAGAAGAAGCACCGGCTAACTCCGTGCCAGCAGCCGCGGTAAT
1960	0	11	19	7	5	0	8	0	3	4	0	1	0	0	0	0	0	0	0	4	0	1	0	10	57	16	73	Health	0.5324	0.016	k__Bacteria; p__Proteobacteria; c__Epsilonproteobacteria; o__Campylobacterales; f__Campylobacteraceae; g__Campylobacter	AGGTCCTACGGGAGGCAGCAGTAGGGAATATTGCGCAATGGGGGAAACCCTGACGCAGCAACGCCGCGTGGAGGATGACACTTTTCGGAGCGTAAACTCCTTTTGTTAGGGAAGAATAATGACGGTACCTAACGAATAAGCACCGGCTAACTCCGTGCCAGCAGCCGCGGTAAT
16972	0	376	23	0	23	1	52	54	1	0	0	3	0	0	0	0	0	0	0	0	7	0	0	7	530	17	547	Health	0.5275	0.032	k__Bacteria; p__Bacteroidetes; c__Bacteroidia; o__Bacteroidales; f__Prevotellaceae; g__Prevotella; s__oral taxon 781	TTCGCCTACGGGAGGCAGCAGTGAGGAATATTGGTCAATGGACGAGAGTCTGAACCAGCCAAGTAGCGTGCAGGATGACTGCCCTATGGGTTGTAAACTGCTTTTATGCGGGGATAAAGTGGGGAACGTGTTCTCTATTGCAGGTACCGCATGAATAAGGACCGGCTAATTCCGTGCCAGCAGCCGCGGTAAT
28504	0	6	3	3	2	0	2	1	1	2	0	0	0	0	0	0	1	0	0	3	0	0	0	2	20	6	26	Health	0.5253	0.024	k__Bacteria; p__Proteobacteria; c__Epsilonproteobacteria; o__Campylobacterales; f__Campylobacteraceae; g__Campylobacter	CCGTCCTACGGGAGGCAGCAGTGGGGAATATTGCACAATGGGCGCAAGCCTGACGCAGCAACGCCGCGTGGAGGATGACACTTTTCGGAGCGTAAACTCCTTTTGTTAGGGAAGAATAATGACGGTACCTAACGAATAAGCACCGGCTAACTCCGTGCCAGCAGCCGCGGTAAT
16346	0	64	0	0	121	0	7	0	3	29	1	0	0	0	0	0	5	0	6	0	0	2	0	2	225	15	240	Health	0.521	0.046	k__Bacteria; p__Bacteroidetes; c__Bacteroidia; o__Bacteroidales; f__Prevotellaceae; g__Prevotella; s__loescheii	CCACCCTACGGGAGGCAGCAGTGAGGAATATTGGTCAATGGGCGGAAGCCTGAACCAGCCAAGTAGCGTGCAGGATGACGGCCCTATGGGTTGTAAACTGCTTTTATGCGGGGATAAAGGAGCCCACGTGTGGGCTTTTGCAGGTACCGCATGAATAAGGACCGGCTAATTCCGTGCCAGCAGCCGCGGTAAT
28598	0	9	0	6	1	0	5	2	2	4	1	0	0	0	0	0	1	0	0	0	0	0	0	0	30	1	31	Health	0.5181	0.011	k__Bacteria; p__Bacteroidetes	TACGCCTACGGGAGGCAGCAGTGAGGAATATTGGACAATGGTCGGAAGACTGATCCAGCCATGCCGCGTGCAGGATGACGGCCTTATGGGTTGTAAACTGCTTTTATAAGTGAGGAATATGACGGTAGCTTATGAATAAGGATCGGCTAACTACGTGCCAGCAGCCGCGGTAAT
18723	0	7	2	0	0	7	2	1	2	4	0	4	0	0	0	0	0	0	0	2	0	0	0	0	25	6	31	Health	0.517	0.007	k__Bacteria; p__Bacteroidetes; c__Bacteroidia; o__Bacteroidales; f__Prevotellaceae; g__Prevotella; s__loescheii	ATAGCCTACGGGAGGCAGCAGTGAGGAATATTGGTCAATGGGCGGAAGCCTGAACCAGCCAAGTAGCGTGCAGGATGACGGCCCTATGGGTTGTAAACTGCTTTTATGCGGGGATAAATGAGCCCACGTGTGGGTTTTTGCAGGTACCGCATGAATAAGGACCGGCTAATTCCGTGCCAGCAGCCGCGGTAAT
16475	0	3	0	6	3	1	14	0	7	2	2	2	0	0	0	0	1	0	0	5	0	0	0	2	38	10	48	Health	0.5153	0.025	k__Bacteria; p__Actinobacteria; c__Actinobacteridae; o__Actinomycetales; f__Corynebacteriaceae; g__Corynebacterium; s__matruchotii	TGGCCCTACGGGAGGCAGCAGTGGGGAATATTGCACAATGGGCGCAAGCCTGATGCAGCGACGCCGCGTGAGGGATGGAGGCCTTCGGGTTGTAAACTCCTTTCGTTAGGGACGAAGCCACGCCTTTTTTGGGTGTGGTGACGGTACCTTTGTTAAGAAGCACCGGCTAACTACGTGCCAGCAGCCGCGGTAAT
28243	0	0	88	1	0	18	1	128	0	255	11	0	0	1	0	0	0	0	0	0	0	0	0	154	502	155	657	Health	0.5152	0.044	k__Bacteria; p__SR1; c__SR1; o__SR1; f__SR1; g__SR1; s__AF125207	TGATCCTACGGGAGGCAGCAGTGGGGAATCTTGCACAATGGACGAAAGTCTGATGCAGCAATTTCGCGTGAAGGATGAAGCATTACGGTGTGTAAACTTCTTTTTTGGCAGAAGACGAATGACGGTATGTCAAGAATAAGAGACGGCTAACTACGTGCCAGCAGCCGCGGTAAT
18510	0	2	1	1	7	0	3	0	0	1	7	1	0	0	0	0	0	0	0	0	0	0	0	0	22	1	23	Health	0.5121	0.012	k__Bacteria; p__Bacteroidetes	CAAGCCTACGGGAGGCAGCAGTGAGGAATATTGGACAATGGTCGGAAGACTGATCCAGCCATGCCGCGTGCAGGATGACGGCCTTATGGGTTGTAAACTGCTTTTATGCGGGGATAAAGGAGCCCACGTGTGGGCTTTTGCAGGTACCGCATGAATAAGGACCGGCTAAGTCCGTGCCAGCAGCCGCGGTAAT
16768	0	0	1	356	0	0	8	3	0	3	16	0	0	0	1	0	0	0	0	0	0	0	0	32	387	33	420	Health	0.5071	0.018	k__Bacteria; p__Bacteroidetes; c__Bacteroidia; o__Bacteroidales; f__Porphyromonadaceae; g__Porphyromonas; s__CW034	GGGGCCTACGGGAGGCAGCAGTGAGGAATATTGGTCAATGGGCGAGAGCCTGAACCAGCCAAGTCGCGTGAAGGATGACTGTCTTATGGATTGTAAACTTCTTTTATACGGGAATAACAAGAGTCACGAGTGACTCCCTGCATGTACCGTATGAATAAGCATCGGCTAACTCCGTGCCAGCAGCCGCGGTAAT
18366	0	5	0	5	1	0	9	1	0	6	0	0	0	0	0	0	0	0	0	0	0	1	0	0	27	1	28	Health	0.5065	0.018	k__Bacteria; p__Bacteroidetes; c__Flavobacteria; o__Flavobacteriales; f__Flavobacteriaceae; g__Capnocytophaga	TTGGCCTACGGGAGGCAGCAGTGAGGAATATTGGACAATGGTCGGAAGACTGATCCAGCCATGCCGCGTGCAGGATGAAGGTCTTATGGATTGTAAACTGCTTTTGTAAGGGAAGAATAAGGACTACGTGTAGTTTGATGACGGTACCTTATGAATAAGCATCGGCTAACTCCGTGCCAGCAGCCGCGGTAAT
25802	0	0	0	10	0	7	1	4	0	25	2	1	0	0	0	0	1	0	0	0	0	0	0	2	49	4	53	Health	0.5048	0.033	k__Bacteria; p__Fusobacteria; c__Fusobacteria; o__Fusobacteriales; f__Fusobacteriaceae; g__Leptotrichia	GGTACCTACGGGAGGCAGCAGTGGGGAATATTGGACAATGGGGGCAACCCTGATCCAGCAATTCTGTGTGCACGAAGAAGGTTTTCGGATTGTAAAGTGCTTTCAGCAGGGAAGAAGGAAGTGACGGTACCTGCAGAAGAAGCCCCGGCTAACTACGTGCCAGCAGCCGCGGTAAT
25212	0	2	0	4	0	3	1	2	0	3	0	1	0	0	0	0	0	0	0	0	0	0	0	5	15	6	21	Health	0.4986	0.022	k__Bacteria; p__Firmicutes; c__Clostridia; o__Clostridiales; f__Lachnospiraceae; g__Uncultured Lachnospiraceae	GGTGCCTACGGGAGGCAGCAGTGGGGAATTTTGGACAATGGGCGAAAGCCTGATCCAGCAATGCCGCGTGAGTGAAGAAGTATTTCGGTATGTAAAGCTCTATCAGCAGGGAAGAAAATGACGGTACCTGACTAAGAAGCCCCGGCTAACTACGTGCCAGCAGCCGCGGTAAT
16425	0	1	0	1	1	8	4	0	3	7	1	1	0	0	3	0	0	0	0	0	0	0	0	0	26	4	30	Health	0.4933	0.033	k__Bacteria	CGGTCCTACGGGAGGCAGCAGTGGGGAATCTTCCGCAATGGACGAAAGTCTGACGGAGCAACGCCGCGTGAGTGATGACGGCCTTCGGGTTGTAAACTCCTTTCGTTAGGGACGAAGCCGCGCTTTTTTTGGGTGTGGTGACGGTACCTTTGTTAAGAAGCACCGGCTAACTACGTGCCAGCAGCCGCGGTAAT
16370	0	8	4	1	9	0	1	0	2	1	24	0	0	0	1	1	0	0	0	1	0	2	1	0	50	6	56	Health	0.4912	0.021	k__Bacteria; p__Actinobacteria; c__Actinobacteridae; o__Actinomycetales; f__Actinomycetaceae; g__Actinomyces; s__viscosus naeslundii oris	TTAACCTACGGGAGGCAGCAGTGGGGAATATTGCACAATGGGCGCAAGCCTGATGCAGCGACGCCGCGTGAGGGATGGAGGCCTTCGGGTTGTGAACCTCTTTCGCCAGTGAAGCAGGCCTGCCTCGTTTGTGGGTGGGTTGACGGTAGCTGGATAAGAAGCGCCGGCTAACTACGTGCCAGCAGCCGCGGTAAT
2714	0	13	0	2	1	2	1	0	1	4	0	1	0	0	0	0	0	0	0	1	0	1	0	0	24	3	27	Health	0.4902	0.046	k__Bacteria; p__Firmicutes; c__Negativicutes; o__Selenomonadales; f__Veillonellaceae; g__Selenomonas; s__noxia	GCGACCTACGGGAGGCAGCAGTGGGGAATCTTCCGCAATGGACGAAAGTCTGACGGAGCAACGCCGCGTGAGTGAAGAAGGTCTTCGGATCGTAAAGCTCTGTTGATGGGGACGAACGTGCCTAATGCGAATAGTTTTAGGCAATGACGGTACCCATCGAGGAAGCCACGGCTAACTACGTGCCAGCAGCCGCGGTAAT
25387	0	3	0	3	3	0	15	3	0	5	0	0	0	0	0	1	1	0	0	0	0	0	0	4	32	6	38	Health	0.4866	0.023	k__Bacteria; p__Fusobacteria; c__Fusobacteria; o__Fusobacteriales; f__Fusobacteriaceae	TATGCCTACGGGAGGCAGCAGTGGGGAATATTGGACAATGGACCAAGAGTCTGATCCAGCAATTCTGTGTGCACGATGAAGTTTTTCGGAATGTAAAGTGCTTTCAGTGGGGAAGAAGGAAGTGACGGTACCCACAGAAGAAGCGACGGCTAAATACGTGCCAGCAGCCGCGGTAAT
25711	0	7	0	7	2	0	3	4	0	3	1	0	0	0	0	1	0	0	0	2	0	0	0	2	27	5	32	Health	0.4826	0.015	k__Bacteria; p__Fusobacteria; c__Fusobacteria; o__Fusobacteriales; f__Fusobacteriaceae	GGAGCCTACGGGAGGCAGCAGTGGGGAATATTGGACAATGGGGGCAACCCTGATCCAGCAATTCTGTGTGCATGAAGAAGGTTTTCGGAATGTAAAGTGCTTTCAGTTGGGAAGAAAAAAATGACGGTACCAACAGAAGAAGTGACGGCTAAATACGTGCCAGCAGCCGCGGTAAT
16866	0	0	0	0	1	3	8	0	2	4	2	0	0	0	0	0	0	0	0	5	1	0	0	3	20	9	29	Health	0.4727	0.05	k__Bacteria; p__Actinobacteria; c__Actinobacteridae; o__Actinomycetales; f__Corynebacteriaceae; g__Corynebacterium; s__matruchotii	GGGTCCTACGGGAGGCAGCAGTGGGGAATATTGCACAATGGGCGCAAGCCTGATGCAGCGACGCCGCGTGGGGGATGACGGCCTTCGGGTTGTAAACTCCTTTCGTTAGGGACGAAGCCGCACCTTTTTTTGGGTGTGGTGACGGTACCTGACTAAGAAGCCCCGGCTAACTACGTGCCAGCAGCCGCGGTAAT
26337	0	2	0	19	3	1	12	4	0	5	0	0	0	1	0	0	2	0	0	2	0	0	0	3	46	8	54	Health	0.4697	0.049	k__Bacteria; p__Fusobacteria; c__Fusobacteria; o__Fusobacteriales	GCGCCCTACGGGAGGCAGCAGTGGGGAATATTGGACAATGGGGGCAACCCTGATCCAGCAATTCTGTGTGCACGAAGAAGGTTTTCGGATTGTAAAGTGCTTTCAGCAGGGAAGAAAAAAATGACAGTACCAACAGAAGAAGTGACGGCTAAATACGTGCCAGCAGCCGCGGTAAT
2919	0	1	0	10	1	2	8	0	0	2	0	0	0	0	5	2	0	0	0	6	1	0	1	1	24	16	40	Health	0.4665	0.016	k__Bacteria; p__Firmicutes	CGTACCTACGGGAGGCAGCAGTAGGGAATCTTCGGCAATGGACGAAAGTCTGACCGAGCAACGCCGCGTGAGTGAAGAAGGTTTTCGGATCGTAAAGCTCTGTTGATGGGGACGAACATGCCTAATGCGAATAGTTTTAGGTAATGACGGTACCCATCGAGGAAGCCACGGCTAACTACGTGCCAGCAGCCGCGGTAAT
26992	0	2	2	0	1	0	4	4	0	12	0	0	0	0	1	1	0	0	0	2	0	0	0	1	25	5	30	Health	0.4617	0.049	k__Bacteria; p__Fusobacteria; c__Fusobacteria; o__Fusobacteriales	TTATCCTACGGGAGGCAGCAGTGGGGAATATTGGACAATGGGGGCAACCCTGATCCAGCAATTCTGTGTGCACGATGAAGGTCTTCGGATTGTAAAGTGCTTTCAGCAGGGAAGAAAGAAATGACGGTACCAACAGAAGAAGTGACGGCTAAATACGTGCCAGCAGCCGCGGTAAT
2798	0	8	0	3	0	0	3	6	0	4	0	0	0	0	0	7	1	0	0	1	0	0	0	0	24	9	33	Health	0.4545	0.011	k__Bacteria; p__Firmicutes; c__Negativicutes; o__Selenomonadales; f__Veillonellaceae; g__Selenomonas; s__noxia	CTGACCTACGGGAGGCAGCAGTGGGGAATCTTCCACAATGGGCGAAAGCCTGATGGAGCAACGCCGCGTGAGTGAAGAAGGTCTTCGGATCGTAAAGCTCTGTTGATGGGGACGAACGTGCCTAATGCGAATAGTTTTAGGCAATGACGGTACCCATCGAGGAAGCCACGGCTAACTACGTGCCAGCAGCCGCGGTAAT
3213	1	1	1	9	0	0	3	0	2	0	0	0	0	0	0	3	0	0	0	1	0	0	0	3	17	7	24	Health	0.4545	0.01	k__Bacteria; p__Firmicutes; c__Negativicutes; o__Selenomonadales; f__Veillonellaceae; g__Selenomonas; s__noxia	ATGTCCTACGGGAGGCAGCAGTAGGGAATATTGCGCAATGGGCGCAAGCCTGACGGAGCAACGCCGCGTGAGTGAAGAAGGTCTTCGGATCGTAAAGCTCTGTTGATGGGGACGAACGTGCCTAATGCGAATAGTTTTAGGCAATGACGGTACCCATCGAGGAAGCCACGGCTAACTACGTGCCAGCAGCCGCGGTAAT
15430	0	0	0	3	0	3	2	19	0	2	3	0	0	0	0	0	0	0	0	0	0	0	0	0	32	0	32	Health	0.4545	0.01	k__Bacteria; p__Proteobacteria; c__Gammaproteobacteria	CGAACCTACGGGAGGCAGCAGTGGGGAATATTGCGCAATGGGGGCAACCCTGACGCAGCCATGCCGCGTGAATGAAGAAGGCCTTCGGGTTGTAAAGCACTTTCAGTAGGGAGGAAAGGTGCGTAGCTAATACCTACGCAATTGACGTTACCTACAGAAGAAGCACCGGCTAACTCCGTGCCAGCAGCCGCGGTAAT
16441	0	1	0	5	0	8	16	0	1	1	1	0	0	0	1	0	0	0	0	0	0	0	0	2	33	3	36	Health	0.4545	0.014	k__Bacteria	TGGACCTACGGGAGGCAGCAGTGGGGAATATTGCGCAATGGGGGCAACCCTGACGCAGCCATGCCGCGTGAATGAAGAAGGCCTTCGGGTTGTAAACTCCTTTCGTTAGGGACGAAGCCGCACCTTTTTTGGGTGTGGTGACGGTACCTTTGTTAAGAAGCACCGGCTAACTACGTGCCAGCAGCCGCGGTAAT
18685	0	0	0	2	0	0	3	17	1	6	1	0	0	0	0	0	0	0	0	2	0	0	0	0	30	2	32	Health	0.4545	0.014	k__Bacteria; p__Bacteroidetes	TATACCTACGGGAGGCAGCAGTGAGGAATATTGGACAATGGTCGGAAGACTGATCCAGCCATGCCGCGTGCAGGATGAAGGTCTTATGGATTGTAAACTGCTTTTGCAGGGGAAGAATAAGGACTACGTGTAGTTTGATGACGGTACTCTGCGAATAAGCATCGGCTAACTCCGTGCCAGCAGCCGCGGTAAT
18838	0	1	0	0	2	0	2	0	1	1	4	0	0	0	0	0	0	0	0	1	0	0	0	0	11	1	12	Health	0.4545	0.019	k__Bacteria; p__Bacteroidetes	TTCTCCTACGGGAGGCAGCAGTGAGGAATATTGGTCAATGGGCGTAAGCCTGAACCAGCCAAGTAGCGTGCAGGATGACGGCCCTATGGGTTGTAAACTGCTTTTATATGGGAAGAATAAGGCGTACGTGTACGTTGATGACGGTACCATATGAATAAGCATCGGCTAACTCCGTGCCAGCAGCCGCGGTAAT
19613	1	0	3	8	4	0	2	0	0	0	0	0	0	0	1	0	0	0	0	0	0	0	0	0	18	1	19	Health	0.4545	0.022	k__Bacteria; p__Bacteroidetes; c__Bacteroidia; o__Bacteroidales; f__Prevotellaceae; g__Prevotella	GAGTCCTACGGGAGGCAGCAGTGAGGAATATTGGTCAATGGACGAGAGTCTGAACCAGCCAAGTAGCGTGCAGGAAGACGGCCCTATGGGTTGTAAACTGCTTTTGTATGGGGATAAAGTTAGGGACGTGTCCCTATTTGCAGGTACCATACGAATAAGGACCGGCTAATTCCGTGCCAGCAGCCGCGGTAAT
24551	0	2	2	3	0	2	0	1	0	6	0	0	0	0	0	0	0	0	0	0	0	0	0	0	16	0	16	Health	0.4545	0.013	k__Bacteria; p__Firmicutes; c__Clostridia; o__Clostridiales; f__Lachnospiraceae	TGGGCCTACGGGAGGCAGCAGTGGGGGATATTGCACAATGGGGGGAACCCTGATGCAGCGACGCCGCGTGAGTGAAGAAGTATTTCGGTATGTAAAGCTCTATCGATAACGGAAGAAGATGACAAGCCGTTAAGGAAGAAGCCCCGGCTAACTACGTGCCAGCAGCCGCGGTAAT
29220	0	3	0	2	0	7	1	6	0	8	1	0	0	0	0	0	0	0	1	0	0	0	0	0	28	1	29	Health	0.4545	0.006	k__Bacteria	CCTGCCTACGGGAGGCAGCAGTGGGGAATTTTGGACAATGGGCGCAAGCCTGATCCAGCCATGCCGCGTGTCTGAAGAAGGCCTTCGGGTTGTAAACTGCTTTTATAAGTGAGGAATATGACGGTAGCTTATGAATAAGGATCGGCTAACTACGTGCCAGCAGCCGCGGTAAT
18559	0	1	0	4	1	0	4	1	3	1	4	0	0	0	0	0	0	0	0	8	0	0	0	1	19	9	28	Health	0.4502	0.028	k__Bacteria; p__Bacteroidetes	TTTACCTACGGGAGGCAGCAGTGAGGAATATTGGACAATGGTCGGAAGACTGATCCAGCCATGCCGCGTGCAGGAAGACGGCCTTATGGGTTGTAAACTGCTTTTGCAGGGGAAGAATAAGGACTACGTGTAGTTTGATGACGGTACCTTATGAATAAGCATCGGCTAACTCCGTGCCAGCAGCCGCGGTAAT
16489	0	1	0	0	0	19	3	0	0	3	3	0	0	0	0	0	0	0	0	1	0	0	0	2	29	3	32	Health	0.4352	0.039	k__Bacteria; p__Actinobacteria; c__Actinobacteridae; o__Actinomycetales; f__Corynebacteriaceae; g__Corynebacterium; s__matruchotii	TTCGCCTACGGGAGGCAGCAGTGGGGAATTTTGGACAATGGGCGCAAGCCTGATCCAGCCATGCCGCGTGGGGGATGACGGCCTTCGGGTTGTAAACTCCTTTCGTTAGGGACGAAGCCGCACCTTTTTTGGGTGTGGTGACGGTACCTTTGTTAAGAAGCACCGGCTAACTACGTGCCAGCAGCCGCGGTAAT
2133	0	0	0	78	1	0	4	2	0	0	3	0	0	0	0	0	0	0	0	0	0	0	0	4	88	4	92	Health	0.4303	0.048	k__Bacteria; p__Bacteroidetes; c__Bacteroidia; o__Bacteroidales; f__Porphyromonadaceae; g__Porphyromonas; s__CW034	TGTGCCTACGGGAGGCAGCAGTGAGGAATATTGGTCAATGGGCGAGAGCCTGAACCAGCCAAGTCGCGTGAAGGATGACTGTCTTATGGATTGTAAACTTCTTTTATACGGGAATAACAAGAGTCACGAGTGACTCCCTGCATGTACCGTATGAATAAGCATCGGCTAACTCCGTGCCAGCAGCCGCGGTAAT
28226	0	2	1	3	0	14	0	2	2	12	0	0	0	0	0	0	0	0	3	0	0	0	0	0	36	3	39	Health	0.4286	0.027	k__Bacteria; p__Firmicutes; c__Clostridia; o__Clostridiales; f__Lachnospiraceae; g__Uncultured Lachnospiraceae; s__oral taxon 100	CCGTCCTACGGGAGGCAGCAGTGGGGAATATTGCACAATGGGCGCAAGCCTGATGCAGCGACGCCGCGTGAGTGAAGAAGTATTTCGGTATGTAAAGCTCTATCGATAACGGAAGAAGATGACAAGCCGTTAAGGAAGAAGCCCCGGCTAACTACGTGCCAGCAGCCGCGGTAAT
12437	0	0	1	0	0	1	3	0	6	2	8	1	0	0	0	0	0	0	0	1	0	0	0	0	21	2	23	Health	0.4268	0.027	k__Bacteria; p__Proteobacteria; c__Betaproteobacteria; o__Neisseriales; f__Neisseriaceae; g__Kingella; s__oralis	GAGGCCTACGGGAGGCAGCAGTGGGGAATATTGCACAATGGGCGCAAGCCTGATGCAGCGACGCCGCGTGAGGGATGACGGCCTACGGGTTGTAAAGGACTTTTGTTAGGGAAGAAAAGGATAGTGTTAATACCATTATCTGCTGACGGTACCTAAAGAATAAGCACCGGCTAACTACGTGCCAGCAGCCGCGGTAAT
16514	0	0	0	0	1	10	2	0	2	0	2	0	0	0	0	0	0	0	0	1	1	0	0	0	17	2	19	Health	0.4268	0.045	k__Bacteria	CGCCCCTCGGGAGGCAGCAGTGGGGAATTTTGGACAATGGGCGCAAGCCTGATCCAGCCATGCCGCGTGTCTGAAGAAGGCCTTCGGGTTGTAAAGGACTTTTGTTAGGGACGAAGCCGCACCTTTTTTGGGTGTGGTGACGGTACCTTTGTTAAGAAGCACCGGCTAACTACGTGCCAGCAGCCGCGGTAAT
27495	0	5	0	2	2	0	3	0	3	4	0	0	0	0	0	1	0	0	0	8	0	0	0	1	19	10	29	Health	0.4255	0.044	k__Bacteria; p__Firmicutes; c__Clostridia; o__Clostridiales; f__Lachnospiraceae	CTTACCTACGGGAGGCAGCAGTGGGGAATATTGCACAATGGGGGAAACCCTGATGCAGCGACGCCGCGTGAGTGAAGAAGTATTTCGGTATGTAAAGCTCTATCAGCAGGGAAGAAAATGACGGTACCTAACGAATAAGCACCGGCTAACTCCGTGCCAGCAGCCGCGGTAAT
4605	0	0	0	0	1	2	1	0	6	0	7	0	0	0	0	0	0	0	0	2	0	0	0	2	17	4	21	Health	0.4246	0.044	k__Bacteria; p__Proteobacteria; c__Betaproteobacteria; o__Neisseriales; f__Neisseriaceae; g__Kingella; s__oralis	AATGCCTACGGGAGGCAGCAGTGGGGAATATTGCACAATGGGCGCAAGCCTGATCCAGCCATGCCGCGTGTCTGAAGAAGGCCTTCGGGTTGTAAAGGACTTTTGTTAGGGAAGAAAAGGATAGTGTTAATACCATTATCTGCTGACGGTACCTAAAGAATAAGCACCGGCTAACTACGTGCCAGCAGCCGCGGTAAT
2232	0	2	0	3	2	0	4	0	5	1	1	1	0	1	0	0	0	0	0	0	0	0	0	0	18	2	20	Health	0.4191	0.036	k__Bacteria	GCGGCCTACGGGAGGCAGCAGTGAGGAATATTGGACAATGGTCGGAAGACTGATCCAGCCATGCCGCGTGCAGGAAGACGGCCTTCGGGTTGTAAAGCTCTGTTAATCGGGACGAAAGGCCTTCTTGCGAATAGTTAGAAGGATTGACGGTACCGGAATAGAAAGCCACGGCTAACTACGTGCCAGCAGCCGCGGTAAT
3093	0	17	0	37	0	0	2	5	0	2	0	0	0	0	0	0	3	0	0	0	0	0	0	1	63	4	67	Health	0.4141	0.044	k__Bacteria; p__Firmicutes; c__Negativicutes; o__Selenomonadales; f__Veillonellaceae; g__Selenomonas; s__noxia	CGGCCCTACGGGAGGCAGCAGTAGGGAATCTTCCGCAATGGACGCAAGTCTGACGGAGCAACGCCGCGTGAGTGAAGAAGGTCTTCGGATCGTAAAGCTCTGTTGATGGGGACGAACGTGCCTAATGCGAATAGTTTTAGGCAATGACGGTACCCATCGAGGAAGCCACGGCTAACTACGTGCCAGCAGCCGCGGTAAT
18543	0	10	0	0	6	2	9	0	0	10	0	0	0	0	0	0	0	0	0	2	0	0	0	0	37	2	39	Health	0.4085	0.035	k__Bacteria; p__Bacteroidetes; c__Bacteroidia; o__Bacteroidales; f__Porphyromonadaceae; g__Tannerella	ACGACCTACGGGAGGCAGCAGTGAGGAATATTGGTCAATGGACGAGAGTCTGAACCAGCCAAGTAGCGTGCAGGATGACGGCCCTATGGGTTGTAAACTTCTTTTGCAGGGGAATAAAGATATTCACGTGTGGGTAGTTGTATGTACCCTGCGAATAAGCATCGGCTAACTCCGTGCCAGCAGCCGCGGTAAT
28349	0	1	0	3	1	0	4	1	0	3	1	0	0	0	0	0	0	0	0	4	0	0	0	3	14	7	21	Health	0.4055	0.043	k__Bacteria; p__Proteobacteria; c__Epsilonproteobacteria; o__Campylobacterales; f__Campylobacteraceae; g__Campylobacter	TTTCCCTACGGGAGGCAGCAGTGGGGAATATTGGACAATGGGGGAAACCCTGAAGCAGCAACGCCGCGTGGAGGATGACACTTTTCGGAGCGTAAACTCCTTTTGTTAGGGAAGAATAATGACGGTACCTAACGAATAAGCACCGGCTAACTCCGTGCCAGCAGCCGCGGTAAT
4862	0	12	0	0	127	12	10	289	0	0	0	0	0	0	94	0	0	0	0	0	0	0	0	0	450	94	544	Health	0.3944	0.048	k__Bacteria; p__Proteobacteria; c__Gammaproteobacteria; o__Pasteurellales; f__Pasteurellaceae; g__Aggregatibacter; s__aprophilus	GGGGCCTACGGGAGGCAGCAGTGGGGAATATTGCGCAATGGGGGCAACCCTGACGCAGCCATGCCGCGTGAATGAAGAAGGCCTTCGGGTTGTAAAGTTCTTTCGGTGACGAGGAAGGCGTGATGTTTAATAGGCATCACGATTGACGTTAATCACAGAAGAAGCACCGGCTAACTCCGTGCCAGCAGCCGCGGTAAT
17048	0	0	0	0	0	13	8	0	5	5	4	0	0	0	0	0	0	0	0	6	0	0	0	0	35	6	41	Health	0.3888	0.033	k__Bacteria; p__Actinobacteria; c__Actinobacteridae; o__Actinomycetales; f__Corynebacteriaceae; g__Corynebacterium; s__matruchotii	GTACCCTACGGGAGGCAGCAGTGGGGAATATTGCACAATGGGCGCAAGCCTGATGCAGCGACGCCGCGTGGGGGATGACGGCCTTCGGGTTGTAAACTCCTTTCGTTAGGGACGAAGCCGCACTTTTTTGGGTGTGGTGACGGTACCTAACGAATAAGCACCGGCTAACTCCGTGCCAGCAGCCGCGGTAAT
28	1	0	0	4	0	1	1	0	0	3	1	0	0	0	0	0	0	0	1	0	0	0	2	1	11	4	15	Health	0.3636	0.025	k__Bacteria	TCAATAGTCCCACAGTCCTTGACGGTATAATAACCACCATCATGGCGACCATCCAAAGGATAAACATCATAGGCAGTCGGGAGGGTAGTCGGAACCGAAGAAGACTCAAAGCGAACCAAACAGGCAAAAAATTTAGGGTCGGCATCAAAAGCAATATCAGCACCAACAGAAACAACCTGATTAGCGGCGTTGACAGATGTATCCA
2131	0	0	0	5	0	17	3	0	0	2	0	0	0	0	0	0	0	0	0	0	0	0	0	0	27	0	27	Health	0.3636	0.024	k__Bacteria; p__Actinobacteria; c__Actinobacteridae; o__Actinomycetales; f__Corynebacteriaceae; g__Corynebacterium; s__matruchotii	ACGGCCTACGGGAGGCAGCAGTGGGGAATATTGCACAATGGGCGCAAGCCTGATGCAGCGACGCCGCGTGGGGGATGACGGCCTTCGGGTTGTAAACTCCTTTCGTTAGGGACGAAGCCGCGCTTTTTTTGGGTGTGGTGACGGTACCTTTGTTAAGAAGCACCGGCTAACTACGTGCCAGCAGCCGCGGTAAT
5465	1	4	0	0	1	0	0	5	0	0	0	0	0	0	0	0	0	0	0	0	0	0	0	0	11	0	11	Health	0.3636	0.03	k__Bacteria; p__Firmicutes; c__Negativicutes; o__Selenomonadales; f__Veillonellaceae; g__Selenomonas; s__artemidis	TGCGCCTACGGGAGGCAGCAGTGGGGAATCTTCCGCAATGGGCGCAAGCCTGACGGAGCAACGCCGCGTGAGTGAAGAAGGTCTTCGGATCGTAAAGCTCTGTTGAAGGGGACGAACGATCGAGAGGCGAACAGGCTCTCGGTATGACGGTACCTTGTGAGGAAGCCACGGCTAACTACGTGCCAGCAGCCGCGGTAAT
8103	0	1	0	0	1	0	0	1	1	0	0	0	0	0	0	0	0	0	0	0	0	0	0	0	4	0	4	Health	0.3636	0.025	k__Bacteria; p__Firmicutes; c__Negativicutes; o__Selenomonadales; f__Veillonellaceae; g__Selenomonas; s__flueggei	CGTTCCTACGGGAGGCAGCAGTGGGGAATCTTCCGCAATGGGCGCAAGCCTGACGGAGCAACGCCGCGTGAGTGAAGAAGGTCTTCGGATCGTAAAGCTCTGTTGACGGGGACGAACGTGCGTGATGCGAACAGTGTCATGCAATGACGGTACCTGTCGAGGAAGCGACGGCTAAATACGTGCCAGCAGCCGCGGTAAT
11702	0	0	0	0	0	0	1	1	1	0	20	0	0	0	0	0	0	0	0	0	0	0	0	0	23	0	23	Health	0.3636	0.034	k__Bacteria; p__Proteobacteria; c__Betaproteobacteria; o__Neisseriales; f__Neisseriaceae; g__Kingella	CCGACCTACGGGAGGCAGCAGTGGGGAATATTGCACAATGGGCGCAAGCCTGATCCAGCCATGCCGCGTGTCTGAAGAAGGCCTTCGGGTTGTAAAGGACTTTTGTTAGGGAAGAAAAGGAAAGTGTTAATACCACTTTTTGCTGACGGTACCTAAAGAATAAGCACCGGCTAACTACGTGCCAGCAGCCGCGGTAAT
11856	0	0	6	2	2	0	0	1491	0	0	2	0	0	0	0	0	0	0	0	0	0	0	0	0	1503	0	1503	Health	0.3636	0.046	k__Bacteria; p__Proteobacteria; c__Gammaproteobacteria; o__Cardiobacteriales; f__Cardiobacteriaceae; g__Cardiobacterium; s__hominis	GGGGCCTACGGGAGGCAGCAGTGGGGAATATTGGACAATGGGGGCAACCCTGATCCAGCAATGCCGCGTGTGTGAAGAAGGCCTTCGGGTTGTAAAGCACTTTCAGTAGGGAGGAAAGGTGCGTAGCTAATACCTACGCAATTGACGTTACCTACAGAAGAAGCACCGGCTAACTCCGTGCCAGCAGCCGCGGTAAT
12425	0	4	0	0	1	1	1	0	2	0	0	0	0	0	1	0	0	0	0	1	0	0	0	0	9	2	11	Health	0.3636	0.031	k__Bacteria; p__Proteobacteria; c__Betaproteobacteria; o__Neisseriales; f__Neisseriaceae; g__Kingella; s__oralis	TTCGCCTACGGGAGGCAGCAGTGGGGAATCTTCCGCAATGGGCGCAAGCCTGATCCAGCCATGCCGCGTGTCTGAAGAAGGCCTTCGGGTTGTAAAGGACTTTTGTTAGGGAAGAAAAGGATAGTGTTAATACCATTATCTGCTGACGGTACCTAAAGAATAAGCACCGGCTAACTACGTGCCAGCAGCCGCGGTAAT
12948	0	2	0	3	0	0	1	0	0	0	1	0	0	0	0	0	0	0	0	1	0	0	0	0	7	1	8	Health	0.3636	0.028	k__Bacteria; p__Firmicutes; c__Bacilli	CACCCCTACGGGAGGCAGCAGTAGGGAATCTTCCGCAATGGGCGAAAGCCTGACGGAGCAACGCCGCGTGAGTGAAGAAGGATTTCGGTTCGTAAAGCTCTGTTGTTAGAGAAGAACAAGTGCTAGAGTAACTGTTAGCGCCTTGACGGTATCTAACCAGAAAGCCACGGCTAACTACGTGCCAGCAGCCGCGGTAAT
16408	0	1	0	0	2	0	2	0	3	12	0	0	0	0	0	0	0	0	0	0	0	0	0	1	20	1	21	Health	0.3636	0.035	k__Bacteria	TCGACCTACGGGAGGCAGCAGTGGGGAATCTTCCGCAATGGGCGAAAGCCTGACGGAGCAACGCCGCGTGAGTGATGACGGCCTTCGGGTTGTAAACTCCTTTCGTTAGGGACGAAGCCACGCTTTTTGGGTGTGGTGACGGTACCTTTGTTAAGAAGCACCGGCTAACTACGTGCCAGCAGCCGCGGTAAT
16561	0	0	0	7	0	0	1	0	2	1	2	0	0	0	0	0	0	0	0	0	0	0	0	0	13	0	13	Health	0.3636	0.034	k__Bacteria	CCGCCCTACGGGAGGCAGCAGTGAGGAATATTGGACAATGGTCGGAAGACTGATCCAGCCATGCCGCGTGCAGGATGACGGCCTTCGGGTTGTAAACTCCTTTCGTTAGGGACGAAGCCACGCCTTTTTTGGGTGTGGTGACGGTACCTTTGTTAAGAAGCACCGGCTAACTACGTGCCAGCAGCCGCGGTAAT
16957	0	0	0	0	0	0	1	1	1	1	0	0	0	0	0	0	0	0	0	0	0	0	0	2	4	2	6	Health	0.3636	0.034	k__Bacteria	TCATCCTACGGGAGGCAGCAGTGGGGAATCTTCCGCAATGGGCGAAAGCCTGACGGAGCAATGCCGCGTGAGTGAAGAAGGCCTTCGGGTTGTAAACTCCTTTCGTTAGGGACGAAGCCACATTTTTTTGGGTGTGGTGACGGTACCTTTGTTAAGAAGCACCGGCTAACTACGTGCCAGCAGCCGCGGTAAT
17123	0	0	1	0	2	0	1	0	2	3	0	0	0	0	0	0	0	0	0	2	1	1	0	0	9	4	13	Health	0.3636	0.03	k__Bacteria; p__Bacteroidetes; c__Bacteroidia; o__Bacteroidales; f__Prevotellaceae; g__Prevotella; s__tannerae	GTGACCTACGGGAGGCAGCAGTGAGGAATATTGGTCAATGGGCGGAAGCCTGAACCAGCCAAGTAGCGTGCGGGATGAAGGCCCTTGTGGTCGTAAACCGCTTTTATCAGTGAATAAAGTGCACCACGTGTGGTGTCATTGCAGGTAGCTGAAGAAAAAGGACCGGCTAATTCCGTGCCAGCAGCCGCGGTAT
18164	0	22	8	0	3	0	0	0	11	0	0	0	0	0	0	0	0	0	0	0	0	0	0	0	44	0	44	Health	0.3636	0.033	k__Bacteria; p__Bacteroidetes; c__Bacteroidia; o__Bacteroidales; f__Prevotellaceae; g__Prevotella; s__BS041	GGACCCTACGGGAGGCAGCAGTGAGGAATATTGGTCAATGGGCGTAAGCCTGAACCAGCCAAGTAGCGTGCAGGATGACGGCCCTATGGGTTGTAAACTGCTTTTATGCGAGGATAAAGTCACCCACGTGTGGGTGTTTGCAGGTATTGCATGAATAAGGACCGGCTAATTCCGTGCCAGCAGCCGCGGTAAT
18260	0	7	0	0	6	0	2	0	0	7	0	0	0	0	0	0	0	0	0	0	0	0	0	0	22	0	22	Health	0.3636	0.035	k__Bacteria; p__Bacteroidetes; c__Bacteroidia; o__Bacteroidales; f__Prevotellaceae; g__Prevotella; s__loescheii	TTAGCCTACGGGAGGCAGCAGTGAGGAATATTGGTCAATGGGCGAGAGCCTGAACCAGCCAAGTCGCGTGAAGGATGACGGCCCTATGGGTTGTAAACTGCTTTTATGCGGGGATAAAGGAGCCCACGTGTGGGCTTTTGCAGGTACCGCATGAATAAGGACCGGCTAATTCCGTGCCAGCAGCCGCGGTAAT
18441	0	0	0	3	0	0	1	1	0	0	1	0	0	0	0	0	0	0	0	0	0	0	0	0	6	0	6	Health	0.3636	0.034	k__Bacteria; p__Bacteroidetes; c__Flavobacteria; o__Flavobacteriales; f__Flavobacteriaceae; g__Capnocytophaga	GGGTCCTACGGGAGGCAGCAGTGAGGAATATTGGACAATGGTCGGAAGACTGATCCAGCCATGCCGCGTGCAGGATGACGGCCTTATGGGTTGTAAACTGCTTTTGTAAGGGAAGAATAAGGAGTACGTGTACTTTGATGACGGTACCTGAAGAATAAGCACCGGCTAACTACGTGCCAGCAGCCGCGGTAAG
18832	0	4	0	0	10	0	2	0	0	0	3	0	0	0	0	0	0	0	0	0	0	0	0	3	19	3	22	Health	0.3636	0.026	k__Bacteria; p__Bacteroidetes; c__Bacteroidia; o__Bacteroidales; f__Prevotellaceae; g__Prevotella	TTACCCTACGGGAGGCAGCAGTGAGGAATATTGGTCAATGGTCGGAAGACTGAACCAGCCATGCCGCGTGCAGGAAGAATGCCTTATGGGTTGTAAACTGCTTTTATGCGGGGATAAAGGAGCCCACGTGTGGGTTTTTGCAGGTACCGCATGAATAAGGACCGGCTAATTCCGTGCCAGCAGCCGCGGTAAT
19220	0	6	0	0	3	0	2	0	0	1	0	0	0	0	0	0	0	0	0	0	0	0	0	1	12	1	13	Health	0.3636	0.037	k__Bacteria; p__Bacteroidetes; c__Bacteroidia; o__Bacteroidales; f__Prevotellaceae; g__Prevotella; s__loescheii	GAAACCTACGGGAGGCAGCAGTGAGGAATATTGGTCAATGGGCGGAAGCCTGAACCAGCCAAGTAGCGTGCAGGATGACGGCCCTATGGGTTGTAAACTGCTTTTATGCGGGGATAAAGGAGCCCACGTGTGGGCTTTTGCAGGTACCGCATGAATAAGGACCGGCTAATTCCGTGCCAGCAGCCGCGGTAAT
21282	0	2	2	0	3	0	0	0	0	1	0	0	0	0	0	0	0	0	0	0	0	0	0	0	8	0	8	Health	0.3636	0.034	k__Bacteria; p__Bacteroidetes; c__Bacteroidia; o__Bacteroidales; f__Prevotellaceae; g__Prevotella; s__loescheii	AAAACCTACGGGAGGCAGCAGTGAGGAATATTGGTCAATGGGCGGAAGCCTGAACCAGCCAAGTAGCGTGCAGGATGACGGCCCTATGGGTTGTAAACTGCTTTTATGCGGGGATAAAGGGGCCCACGTGTGGGCTTTTGCAGGTACCGCATGAATAAGGACCGGCTAATTCCGTGCCAGCAGCCGCGGTAAT
24609	0	0	0	0	0	0	1	0	1	1	1	0	0	0	0	0	0	0	0	0	0	0	0	1	4	1	5	Health	0.3636	0.028	k__Bacteria; p__Actinobacteria; c__Actinobacteridae; o__Actinomycetales; f__Micrococcaceae; g__Rothia; s__dentocariosa	GTATCCTACGGGAGGCAGCAGTGGGGAATATTGCACAATGGGCGCAAGCCTGATGCAGCGACGCCGCGTGAGGGATGACGGCCTTCGGGTTGTAAACCTCTGTTAGCATCGAAGAAGCGAAAGTGACGGTAGGTGCAGAGAAAGCGCCGGCTAACTTCTGGCCAGCAGCCGCGGTAAT
24644	0	2	1	0	1	0	0	0	2	3	1	0	0	0	0	0	0	0	0	1	0	0	0	0	10	1	11	Health	0.3636	0.033	k__Bacteria	GGAACCTACGGGAGGCAGCAGTGGGGAATCTTCCGCAATGGGCGAAAGCCTGACGGAGCAACGCCGCGTGAGTGATGACGGCCTTCGGGTTGTAAAACTCTGTTAGCATCGAAGAAGCGAAAGTGACGGTAGGTGCAGAGAAAGCGCCGGCTAACTACGTGCCAGCAGCCGCGGTAAT
25026	0	0	0	2	1	1	0	5	0	7	0	0	0	0	0	0	0	0	0	0	0	0	3	1	16	4	20	Health	0.3636	0.035	k__Bacteria; p__Fusobacteria; c__Fusobacteria; o__Fusobacteriales	CCCACCTACGGGAGGCAGCAGTGGGGAATATTGGACAATGGGGGCAACCCTGATCCAGCAATTCTGTGTGCACGAAGAAGGTTTTCGGATCGTAAAGTGCTTTCAGCAGGGAGGAAGGAAGTGACTGTACCTGCAGAAGAAGCGACGGCTAAATACGTGCCAGCAGCCGCGGTAAT
25312	0	0	0	3	0	2	3	0	0	3	0	0	0	0	0	0	0	0	0	0	0	0	1	0	11	1	12	Health	0.3636	0.049	k__Bacteria; p__Fusobacteria; c__Fusobacteria; o__Fusobacteriales; f__Fusobacteriaceae; g__Leptotrichia	GGGACCTACGGGAGGCAGCAGTGGGGAATATTGGACAATGGGGGCAACCCTGATCCAGCAATTCTGTGTGCACGAAGAAGGTTTTCGGATTGTAAAGTGCTTTCAGCAGGGAAGAAGGAAGTGACGGTACCTGAGTAAGAAGCCCCGGCTAACTACGTGCCAGCAGCCGCGGTAAT
26569	0	0	0	2	0	1	0	1	0	11	0	0	0	0	0	0	1	0	0	0	0	0	0	0	15	1	16	Health	0.3636	0.04	k__Bacteria; p__Fusobacteria; c__Fusobacteria; o__Fusobacteriales; f__Fusobacteriaceae; g__Leptotrichia	GTGTCCTACGGGAGGCAGCAGTGGGGAATATTGGACAATGGGGGGAACCCTGATCCAGCAATGCCGCGTGTGTGAAGAAGGCCTTCGGGTTGTAAAGTGCTTTCAGCAGGGAAGAAGGAAGTGACGGTACCTGCAGAAGAAGCGACGGCTAAATACGTGCCAGCAGCCGCGGTAAT
26663	0	0	0	2	0	1	0	3	0	6	0	0	0	0	0	0	0	0	0	0	0	0	0	0	12	0	12	Health	0.3636	0.039	k__Bacteria; p__Fusobacteria; c__Fusobacteria; o__Fusobacteriales; f__Fusobacteriaceae; g__Leptotrichia	GGGTCCTACGGGAGGCAGCAGTGGGGAATATTGGACAATGGGGGGAACCCTGATCCAGCAATGCCGCGTGTGTGAAGAAGGCCTTCGGGTTGTAAAGTGCTTTCAGCAGGGAAGAAGAAAGTGACGGTACCTGCAGAAGAAGCGACGGCTAAATACGTGCCAGCAGCCGCGGTAAT
28228	0	0	0	1	0	2	0	11	0	9	0	0	0	0	0	0	0	0	0	0	0	0	0	0	23	0	23	Health	0.3636	0.035	k__Bacteria; p__Firmicutes; c__Clostridia; o__Clostridiales	TAGGCCTACGGGAGGCAGCAGTGAGGAATCTTCCACAATGGGCGAAAGCCTGATGGAGCAACGCCGCGTGAGTGAAGAAGTATTTCGGTATGTAAAGCTCTATCGATAACGGAAGAAGATGACAAGCAGTTAAGGAAGAAGCCCCGGCTAACTACGTGCCAGCAGCCGCGGTAAT
28252	0	0	2	1	0	9	0	5	0	1	0	0	0	0	0	0	0	0	0	0	0	0	0	0	18	0	18	Health	0.3636	0.03	k__Bacteria; p__Firmicutes	TTTGCCTACGGGAGGCAGCAGTAGGGAATCTTCGGCAATGGGGGGAACCCTGACCGAGCAACGCCGCGTGAGTGAAGAAGTATTTCGGTATGTAAAGCTCTATCGATAACGGAAGAAGATGACAAGCCGTTAAGGAAGAAGCCCCGGCTAACTACGTGCCAGCAGCCGCGGTAAT
28305	0	0	0	2	0	0	2	1	2	0	1	0	0	0	0	0	0	0	0	1	0	0	0	0	8	1	9	Health	0.3636	0.029	k__Bacteria; p__Bacteroidetes	GGTGCCTACGGGAGGCAGCAGTGAGGAATATTGGACAATGGTCGGAAGACTGATCCAGCCATGCCGCGTGCAGGATGAAGGTCTTATGGATTGTAAACTGCTTTTGTTAGGGAAGAACAATGACGGTACCTAACGAATAAGCACCGGCTAACTCCGTGCCAGCAGCCGCGGTAAT
28537	0	0	0	28	1	0	0	1	2	12	0	0	0	0	0	0	0	0	0	0	0	0	0	4	44	4	48	Health	0.3636	0.037	k__Bacteria; p__Proteobacteria; c__Epsilonproteobacteria; o__Campylobacterales; f__Campylobacteraceae; g__Campylobacter; s__rectus	GCCGCCTACGGGAGGCAGCAGTGGGGAATATTGGACAATGGGGGAAACCCTGAAGCAGCAACGCCGCGTGGAGGATGACACTTTTCGGAGCGTAAACTCCTTTTCTTGGGAAAGAATTATGACGGTACCCAAGGAATAAGCACCGGCTAACTCCGTGCCAGCAGCCGCGGTAAT
28643	0	7	1	1	1	0	1	2	1	3	0	0	0	0	0	0	0	0	0	0	0	0	0	0	17	0	17	Health	0.3636	0.038	k__Bacteria; p__Proteobacteria; c__Epsilonproteobacteria; o__Campylobacterales; f__Campylobacteraceae; g__Campylobacter	CATCCCTACGGGAGGCAGCAGTGAGGAATCTTCCACAATGGGCGAAAGCCTGATGGAGCAACGCCGCGTGGAGGATGACACTTTTCGGAGCGTAAACTCCTTTTGTTAGGGAAGAATAATGACGGTACCTAACGAATAAGCACCGGCTAACTCCGTGCCAGCAGCCGCGGTAAT
28652	0	3	2	0	1	0	0	0	0	10	0	0	0	0	0	0	0	0	0	2	0	0	0	0	16	2	18	Health	0.3636	0.034	k__Bacteria; p__Proteobacteria; c__Epsilonproteobacteria; o__Campylobacterales; f__Campylobacteraceae	GGAACCTACGGGAGGCAGCAGTGGGGGATATTGCACAATGGGGGGAACCCTGATGCAGCAACGCCGCGTGGAGGATGACACTTTTCGGAGCGTAAACTCCTTTTGTTAGGGAAGAATAATGACGGTACCCAAGGAATAAGCACCGGCTAACTCCGTGCCAGCAGCCGCGGTAAT
28657	0	0	0	6	0	1	0	1	0	2	0	0	0	0	0	0	0	0	0	0	0	0	0	0	10	0	10	Health	0.3636	0.028	k__Bacteria; p__Proteobacteria; c__Epsilonproteobacteria; o__Campylobacterales; f__Campylobacteraceae; g__Campylobacter	CGTGCCTACGGGAGGCAGCAGTGAGGAATCTTCCACAATGGGCGAAAGCCTGAAGCAGCAACGCCGCGTGGAGGATGACACTTTTCGGAGCGTAAACTCCTTTTCTTGGGAAAGAATTATGACGGTACCCAAGGAATAAGCACCGGCTAACTCCGTGCCAGCAGCCGCGGTAAT

## Sheet: SupG
Healthy: Samples 0-10, Disease: Samples 11-23
OTU ID	0	1	2	3	4	5	6	7	8	9	10	11	12	13	14	15	16	17	18	19	20	21	22	23	Health Abundance	Disease Abundance	Abundance Total	Cluster	Indicator Value	Probability	Consensus Lineage	Representative Sequence
1379	0	103	82	4	4	0	0	228	121	189	1	775	25	1	83	227	49	566	17248	62	1690	283	264	15	732	21288	22020	Disease	0.9413	0.005	k__Bacteria; p__Firmicutes; c__Negativicutes; o__Selenomonadales; f__Veillonellaceae; g__Dialister; s__invisus	GGGGCCTACGGGAGGCAGCAGTGGGGAATCTTCCGCAATGGGCGAAAGCCTGACGGAGCAACGCCGCGTGAGTGATGACGGCCTTCGGGTTGTAAAACTCTGTGATCCGGGACGAAAAGGCAGAGTGCGAAGAACAAACTGCATTGACGGTACCGGAAAAGCAAGCCACGGCTAACTACGTGCCAGCAGCCGCGGTAAT
1437	0	25	32	1	26	0	0	37	22	16	0	128	5	2	31	75	8	53	3129	15	104	43	28	7	159	3628	3787	Disease	0.9238	0.008	k__Bacteria; p__Firmicutes	GTGGCCTACGGGAGGCAGCAGTGGGGAATCTTCCGCAATGGGCGAAAGCCTGACGGAGCAACGCCGCGTGAGTGATGACGGCCTTCGGGTTGTAAAACTCTGTGATCCGGGACGAAAAGGCAGAGTGTGAAGAACAAACTGCATTGACGGTACCGGAAAAGCAAGCCACGGCTAACTACGTGCCAGCAGCCGCGGTAAT
22601	0	1	6	1	0	0	1	0	95	0	0	2072	3	7	38	25	18	50	170	279	0	88	1	81	104	2832	2936	Disease	0.8965	0.004	k__Bacteria; p__Synergistetes; c__Synergistia; o__Synergistales; f__Synergistaceae; g__Synergistes	GGGGCCTACGGGAGGCAGCAGTGGGGAATATTGGGCAATGGGAGGAATCCTGACCCAGCGACGCCGCGTGAACGAAGACGGCCTTCGGGTTGTAAAGTTCTTTTATGTGGGAAGAAGGAAGTGACGGTACCACATGAATAAGCCCCGGCTAACTACGTGCCAGCAGCCGCGGTAAT
1051	0	34	27	0	1	0	0	55	39	44	0	206	9	1	13	62	8	144	3931	11	442	80	64	0	200	4971	5171	Disease	0.8581	0.012	k__Bacteria; p__Firmicutes; c__Negativicutes; o__Selenomonadales; f__Veillonellaceae; g__Dialister; s__invisus	TCTTCCTACGGGAGGCAGCAGTGGGGAATCTTCCGCAATGGGCGAAAGCCTGACGGAGCAACGCCGCGTGAGTGATGACGGCCTTCGGGTTGTAAAACTCTGTGATCCGGGACGAAAAGGCAGAGTGCGAAGAACAAACTGCATTGACGGTACCGGAAAAGCAAGCCACGGCTAACTACGTGCCAGCAGCCGCGGTAAT
20565	1	1	5	0	0	0	0	0	0	3	0	0	2	2	1	111	81	6	9348	326	1649	0	75	53	10	11654	11664	Disease	0.8448	0.002	k__Bacteria; p__Firmicutes; c__Clostridia; o__Clostridiales; f__Peptostreptococcaceae; g__Filifactor; s__alocis	GGGGCCTACGGGAGGCAGCAGTGGGGAATATTGCACAATGGGGGGAACCCTGATGCAGCAACGCCGCGTGAGTGAAGAAGGCATTCGTGTCGTAAAACTCTGTAGTAGGGGAAGAAAGAAATGACAGTACCCTAAAAGAAAGCCCCGGCTAACTACGTGCCAGCAGCCGCGGTAAT
21427	1	54	11	9	299	1	187	727	305	196	6	465	24	918	15	169	43	632	1185	135	1061	222	1088	35	1796	5992	7788	Disease	0.7543	0.02	k__Bacteria; p__TM7	GAGGCCTACGGGAGGCAGCAGTGAGGAATCTTCCACAATGGGCGAAAGCCTGATGGAGCAACGCCGCGTGCAGGATGAAGGCCTTCGGGTTGTAAACTGCTTTTATAAGTGAGGAATATGACGGTAGCTTATGAATAAGGATCGGCTAACTACGTGCCAGCAGCCGCGGTAAT
1670	0	0	0	0	1	0	0	0	183	0	0	0	30	0	72	8	1	900	1572	451	7	0	402	8	184	3451	3635	Disease	0.7318	0.004	k__Bacteria; p__Firmicutes; c__Bacilli; o__Lactobacillales; f__Streptococcaceae; g__Streptococcus; s__intermedius constellatus	GGGGCCTACGGGAGGCAGCAGTAGGGAATCTTCGGCAATGGGGGGAACCCTGACCGAGCAACGCCGCGTGAGTGAAGAAGGTTTTCGGATCGTAAAGCTCTGTTGTTAAGGAAGAACGTGTGTGAGAGTGGAAAGTTCACACAGTGACGGTACTTAACCAGAAAGGGACGGCTAACTACGTGCCAGCAGCCGCGGTAAT
15967	57	0	4	0	127	0	0	0	27	0	0	606	2	0	78	3	23	135	23	115	4	0	2	35	215	1026	1241	Disease	0.7106	0.03	k__Bacteria; p__Bacteroidetes; c__Bacteroidia; o__Bacteroidales; f__Porphyromonadaceae; g__Tannerella; s__forsythia	GGGGCCTACGGGAGGCAGCAGTGAGGAATATTGGTCAATGGGCGAGAGCCTGAACCAGCCAAGTCGCGTGAAGGATGACTGCCCTATGGGTTGTAAACTTCTTTTACAGGGGAATAAAATGAGATACGTGTATTTTATTGCATGTACCTTGTGAATAAGCATCGGCTAACTCCGTGCCAGCAGCCGCGGTAAT
23127	0	0	0	0	0	0	0	0	0	0	0	138	0	1	0	16	0	72	265	69	0	166	64	16	0	807	807	Disease	0.6923	0.004	k__Bacteria; p__Firmicutes; c__Clostridia; o__Clostridiales; f__unclassified Clostridiales; g__unclassified Clostridiales; s__MCE10 174	GGTCCCTACGGGAGGCAGCAGTGGGGAATATTGCACAATGGGCGAAAGCCTGATGCAGCAACGCCGTGTGAATGAAGAAGGCCTTAGGGTCGTAAAATTCTGTCCTAAGGGAAGAAAAAGATGACGGTACCTTAGGAGGAAGCCCCGGCTAACTACGTGCCAGCAGCCGCGGTAAT
1494	2	12	3	2	0	0	0	1	128	0	3	1	18	33	98	0	0	367	401	205	0	2	194	6	151	1325	1476	Disease	0.6887	0.04	k__Bacteria; p__Firmicutes; c__Bacilli; o__Lactobacillales; f__Streptococcaceae; g__Streptococcus; s__intermedius constellatus	AGTGCCTACGGGAGGCAGCAGTAGGGAATCTTCGGCAATGGGGGGAACCCTGACCGAGCAACGCCGCGTGAGTGAAGAAGGTTTTCGGATCGTAAAGCTCTGTTGTTAAGGAAGAACGTGTGTGAGAGTGGAAAGTTCACACAGTGACGGTACTTAACCAGAAAGGGACGGCTAACTACGTGCCAGCAGCCGCGGTAAT
21600	0	2	0	0	0	1	0	0	5	9	0	9	2	0	1	3	1	24	12	14	0	4	46	3	17	119	136	Disease	0.6831	0.021	k__Bacteria	GGGGCCTACGGGAGGCAGCAGTGGGGAATCTTGCACAATGGGCGAAAGCCTGATGCAGCGACGCCGCGTGCGGGACGAAGGCCTTCGGGTCGTAAACCGCTTTCAGCAGGGACGAGGCCGCGAGGTGACGGTACCTGCAGAAGAAGCCCCGGCTAACTACGTGCCAGCAGCCGCGGTAAT
22642	0	0	0	0	0	0	0	0	11	1	0	370	4	0	9	14	6	10	49	63	0	0	0	3	12	528	540	Disease	0.6788	0.009	k__Bacteria; p__Synergistetes; c__Synergistia; o__Synergistales; f__Synergistaceae; g__Synergistes; s__oral taxon 363	GGAGCCTACGGGAGGCAGCAGTGGGGAATATTGGGCAATGGGAGGAATCCTGACCCAGCGACGCCGCGTGAACGATGAAGGCCTTAGGGTTGTAAAGTTCTTTTATGTGGGAAGAAGGAAGTGACGGTACCACATGAATAAGCCCCGGCTAACTACGTGCCAGCAGCCGCGGTAAT
1707	0	0	4	0	356	0	3	2	179	0	0	25	21	0	4	208	1	0	467	390	1278	56	751	60	544	3261	3805	Disease	0.6724	0.028	k__Bacteria; p__Firmicutes; c__Negativicutes; o__Selenomonadales; f__Veillonellaceae; g__Selenomonas; s__sputigena	GGGGCCTACGGGAGGCAGCAGTGGGGAATCTTCCACAATGGGCGAAAGCCTGATGGAGCAACGCCGCGTGAGTGAAGAAGGTCTTCGGATCGTAAAGCTCTGTTGCACGGGACGAAAACCGAGCTTGAGAATATTGAGTTTGGGTGACGGTACCGAGCGAGGAAGCCACGGCTAACTACGTGCCAGCAGCCGCGGTAAT
21582	0	88	14	0	0	0	0	0	237	0	10	369	87	0	76	29	60	249	1494	1	243	0	83	18	349	2709	3058	Disease	0.6646	0.029	k__Bacteria; p__TM7; c__TM7; o__TM7; f__TM7; g__TM7; s__401H12	GGGGCCTACGGGAGGCAGCAGTGAGGAATCTTCCACAATGGGCGAAAGCCTGATGGAGCAACGCCGCGTGCAGGATGAAGGCCTTCGGGTTGTAAACTGCTTTTATGATTGAGGAATTTGACAGTAGATCATGAATAAGGATCGGCTAACTACGTGCCAGCAGCCGCGGTAAT
3194	0	0	0	0	0	1	0	0	0	0	0	1	1	0	0	1	0	6	2	1	0	1	1	1	1	15	16	Disease	0.6154	0.002	k__Bacteria; p__Firmicutes; c__Negativicutes; o__Selenomonadales; f__Veillonellaceae	AAAACCTACGGGAGGCAGCAGTGGGTAATCTTCCGCAATGGGCGCAAGCCTGACGGAGCAACGCCGCGTGAGTGAAGAAGGTCTTCGGATCGTAAAGCTCTGTTGACGGGGACGAACGTGCGAAGGGTGAATAATCCTTTGTAATGACGGTACCTGTCGAGGAAGCCACGGCTAACTACGTGCCAGCAGCCGCGGTAAT
4841	0	0	0	0	0	0	0	0	3	0	0	52	2	0	1	12	0	1	85	0	55	0	1	2	3	211	214	Disease	0.6154	0.005	k__Bacteria; p__Firmicutes; c__Negativicutes; o__Selenomonadales; f__Veillonellaceae; g__Veillonellaceae; s__oral taxon 132 150	GCCACCTACGGGAGGCAGCAGTGGGGAATCTTCCGCAATGGGCGAAAGCCTGACGGAGCAACGCCGCGTGAGTGAAGAAGGTCTTCGGATCGTAAAGCTCTGTTGTTGGGGACGAAAGGGAAGGGGAGGAAATGCCCTTTTTAAGACGGTACCCGACGAGCAAGCCACGGCTAACTACGTGCCAGCAGCCGCGGTAAT
25257	0	0	0	0	0	0	1	2	5	0	0	10	1	2	0	2	0	13	21	1	6	1	19	0	8	76	84	Disease	0.5973	0.009	k__Bacteria; p__TM7; c__TM7; o__TM7; f__TM7; g__TM7; s__oral taxon 349	TACACCTACGGGAGGCAGCAGTGGGGAATATTGCACAATGGGCGAAAGCCTGATGGAGCAACGCCGCGTGCAGGACGAAGGCCTTCGGGTTGTAAACTGCTTTTATAAGTGAGGAATATGACGGTAACTTATGAATAAGGATCGGCTAACTACGTGCCAGCAGCCGCGGTAAT
1895	0	0	1	0	101	0	0	0	0	0	0	103	2	0	13	0	2	32	36	15	112	0	14	3	102	332	434	Disease	0.5808	0.044	k__Bacteria; p__Proteobacteria; c__Deltaproteobacteria; o__Desulfobacterales; f__Desulfobulbaceae; g__Desulfobulbus	GTGACCTACGGGAGGCAGCAGTGAGGAATATTGCGCAATGGGGGCAACCCTGACGCAGCGACGCCGCGTGAGTGAGGAAGGTCTTCGGATCGTAAAGCTCTGTCAAGAGGGAAGAAGTGCAAGGCAGCGAATAACTGTTTTGTTTGACGGTACCTCTAAAGGAAGCACCGGCTAACTCCGTGCCAGCAGCCGCGGTAAT
2808	0	0	0	0	0	0	0	0	2	0	0	0	0	4	3	0	0	4	8	11	0	5	7	0	2	42	44	Disease	0.5385	0.006	k__Bacteria; p__Firmicutes; c__Bacilli; o__Lactobacillales; f__Streptococcaceae; g__Streptococcus	TTTGCCTACGGGAGGCAGCAGTAGGGAATCTTCGGCAATGGGGGGAACCCTGACCGAGCAACGCCGCGTGAGTGAAGAAGGTTTTCGGATCGTAAAGCTCTGTTGTTAAGGAAGAACGTGTGTGAGAGTGGAAAGTTCACACAGTGACGGTATCTTACCAGAAAGGGACGGCTAACTACGTGCCAGCAGCCGCGGTAAT
2878	0	0	0	0	0	0	0	0	5	0	0	0	5	0	0	57	2	0	259	63	107	0	11	0	5	504	509	Disease	0.5323	0.02	k__Bacteria; p__Firmicutes; c__Negativicutes; o__Selenomonadales; f__Veillonellaceae; g__Veillonellaceae; s__oral taxon 135 145 148 155	AGGCCCTACGGGAGGCAGCAGTGGGGAATCTTCCGCAATGGGCGAAAGCCTGACGGAGCAACGCCGCGTGAGTGAAGAAGGTCTTCGGATCGTAAAGCTCTGTTGTCGGGGACGAAAGGGTAGACGAGGTAATGCGTTTACTAAGACGGTACCCGACGAGGAAGCCACGGCTAACTACGTGCCAGCAGCCGCGGTAAT
1929	0	1	3	0	0	0	0	0	0	0	0	0	0	0	1	3	0	0	183	57	15	0	17	3	4	279	283	Disease	0.5274	0.026	k__Bacteria; p__Firmicutes; c__Negativicutes; o__Selenomonadales; f__Veillonellaceae; g__Selenomonas; s__sputigena	TCCGCCTACGGGAGGCAGCAGTGGGGAATCTTCCACAATGGGCGAAAGCCTGATGGAGCAACGCCGCGTGAGTGAAGAAGGTCTTCGGATCGTAAAGCTCTGTTGCACGGGACGAAAACCGAGTTTGAAAATATTGAACTTGGGTGACGGTACCGAGCGAGGAAGCCACGGCTAACTACGTGCCAGCAGCCGCGGTAAT
15979	0	0	0	0	0	0	0	0	26	0	0	10	0	0	0	6	0	19	55	15	790	0	0	9	26	904	930	Disease	0.5242	0.045	k__Bacteria; p__Bacteroidetes; c__Bacteroidia; o__Bacteroidales; f__Prevotellaceae; g__Phocaeicola; s__abscessus	GGGGCCTACGGGAGGCAGCAGTGAGGAATATTGGTCAATGGGCGCAAGCCTGAACCAGCCATGTAGCGTGAAGGATGACGGTTTTTTTGATTGTAAACTTCTTTTCTGTGCGATTAAAGTGTGGCATTTATGCCATATTGCAGTTATCTCAGGAATAAGCATCGGCTAACTCCGTGCCAGCAGCCGCGGTAAT
15186	0	0	0	0	0	0	0	0	3	0	0	4	0	4	0	9	0	1	56	2	0	0	0	7	3	83	86	Disease	0.5174	0.02	k__Bacteria; p__Bacteroidetes; c__Bacteroidia; o__Bacteroidales; f__Porphyromonadaceae; g__Porphyromonas; s__endodontalis	ATTGCCTACGGGAGGCAGCAGTGAGGAATATTGGTCAATGGGCGAGAGCCTGAACCAGCCAAGTCGCGTGAAGGACGACGGTTCTATGGATTGTAAACTTCTTTTGTAGAGGAATAATGGCAGCTACGTGTAGCTGAGATGCATGTACTCTACGAATAAGTATCGGCTAACTCCGTGCCAGCAGCCGCGGTAAT
10653	3	0	0	0	3	0	0	0	0	1	0	0	0	0	0	0	2	3	1	2	13	5	29	0	7	55	62	Disease	0.5084	0.038	k__Bacteria; p__Proteobacteria; c__Gammaproteobacteria; o__Alteromonadales; f__Shewanellaceae; g__Shewanella; s__algae	CCGGCCTACGGGAGGCAGCAGTGGGGAATATTGCACAATGGGGGAAACCCTGATGCAGCCATGCCGCGTGTGTGAAGAAGGCCTTCGGGTTGTAAAGCACTTTCAGCGAGGAGGAAAGGGTGTAAGTTAATACCTTACATCTGTGACGTTACTCGCAGAAGAAGCACCGGCTAACTCCGTGCCAGCAGCCGCGGTAAT
1975	0	0	0	0	0	0	0	0	6	0	0	0	3	0	0	7	0	0	13	6	0	1	4	1	6	35	41	Disease	0.4665	0.041	k__Bacteria; p__Firmicutes; c__Negativicutes; o__Selenomonadales; f__Veillonellaceae; g__Selenomonas; s__sputigena	GCTTCCTACGGGAGGCAGCAGTGGGGAATCTTCCACAATGGGCGAAAGCCTGATGGAGCAACGCCGCGTGAGTGAAGAAGGTCTTCGGATCGTAAAGCTCTGTTGCACGGGACGAAAACCGAGCTTGAAAATATTGAGCTTGGGTGACGGTACCGAGCGAGGAAGCCACGGCTAACTACGTGCCAGCAGCCGCGGTAAT
1596	0	0	0	0	0	0	0	0	2	0	0	4	3	0	7	0	0	0	58	21	0	0	2	0	2	95	97	Disease	0.4615	0.016	k__Bacteria; p__Firmicutes; c__Clostridia; o__Coriobacteriales; f__Coriobacteriaceae; g__Olsenella; s__uli	CTTACCTACGGGAGGCAGCAGTGGGGAATCTTGCGCAATGGGCGGAAGCCTGACGCAGCGACGCCGCGTGCGGGAAGGAGGCCTTCGGGTCGTAAACCGCTTTCAGCAGGGACGAGGCCGCGAGGTGACGGTACCTGCAGAAGAAGCCCCGGCTAACTACGTGCCAGCAGCCGCGGTAAT
8149	0	0	0	0	0	0	0	0	0	0	0	32	0	0	1	1	0	3	0	1	0	0	0	4	0	42	42	Disease	0.4615	0.023	k__Bacteria; p__Spirochaetes; c__Spirochaetes; o__Spirochaetales; f__Spirochaetaceae; g__Treponema; s__maltophilum	AGGACCTACGGGAGGCAGCAGTTAAGAATATTCCGCAATGGACGAAAGTCTGACGGAGCGACGCCGCGTGGATGAAGAATGCCGAAAGGTTGTAAAATCCTTTTAAGCCTGATGAATAAGTACAATAGGGAATGATTGTGCGGTGACCGTAGGGCTTGAATAAGCACCGGCTAATTACGTGCCAGCAGCCGCGGTAAT
10377	0	0	0	0	0	0	0	1	0	0	0	0	0	1	2	2	15	0	0	10	1	0	0	11	1	42	43	Disease	0.4615	0.019	k__Bacteria; p__Tenericutes; c__Mollicutes; o__Mycoplasmatales; f__Mycoplasmataceae; g__Mycoplasma; s__faucium	AGCACCTACGGGAGGCAGCAGTAGGGAATATTCCACAATGAGCGAAAGCTTGATGGAGCGACACAGCGTGCACGATGAAGGCCCTCGGGTTGTAAAGTGCTGTTGCAAGGGAAGAACACTTAGTTGAGGAAATGCAACTAAGCTGACGGTACCTTGTTAGAAAGCGATGGCTAACTATGTGCCAGCAGCCGCGGTAAT
23234	0	0	0	0	0	0	0	0	0	0	0	5	1	0	0	1	0	21	0	0	106	0	0	4	0	138	138	Disease	0.4615	0.015	k__Bacteria; p__Firmicutes; c__Clostridia; o__Clostridiales; f__unclassified Clostridiales; g__unclassified Clostridiales; s__P2PB 46 P3	GGGGCCTACGGGAGGCAGCAGTGGGGAATATTGCACAATGGAGGGAACTCTGATGCAGCAACGCCGCGTGAAGGAAGAAGGTCTTCGGATCGTAAACTTCTGTCCAAAAGGAAGAAGGAAGTGACGGTACTTTTGGAGGAAGCCCCGGCTAACTACGTGCCAGCAGCCGCGGTAAT
25611	0	0	0	0	0	0	1	0	0	0	0	0	0	20	1	2	0	0	6	1	0	2	2	0	1	34	35	Disease	0.4615	0.017	k__Bacteria; p__TM7	CTGACCTACGGGAGGCAGCAGTAGGGAATCTTCGGCAATGGACGGAAGTCTGACCGAGCAACGCCGCGTGCAGGATGAAGGCCTTCGGGTTGTAAACTGCTTTTATAAGTGAGGAATATGACGGTAACTTATGAATAAGGATCGGCTAACTACGTGCCAGCAGCCGCGGTAAT
5429	0	0	0	0	0	0	1	0	0	0	0	0	0	0	0	11	9	10	0	0	1	0	12	154	1	197	198	Disease	0.4577	0.038	k__Bacteria; p__Spirochaetes; c__Spirochaetes; o__Spirochaetales; f__Spirochaetaceae; g__Treponema	CATTCCTACGGGAGGCAGCAGCTAAGAATATTCCGCAATGGACGAAAGTCTGACGGAGCGACGCCGCGTGGATGAAGAAGGCTGAAAAGTTGTAAAATCCTTTTGTTGATGAAGAATAAGGGGAAGAGGGAATGCTTCTCTGATGACGGTAATCAGCGAATAAGCCCCGGCTAATTACGTGCCAGCAGCCGCGGTAAT
1784	0	0	0	0	0	0	0	0	6	0	0	0	0	0	0	1	0	5	22	10	0	0	4	1	6	43	49	Disease	0.4358	0.043	k__Bacteria; p__Firmicutes; c__Bacilli; o__Lactobacillales; f__Streptococcaceae; g__Streptococcus; s__intermedius constellatus	TACGCCTACGGGAGGCAGCAGTGGGGAATCTTCCGCAATGGGCGCAAGCCTGACGGAGCAACGCCGCGTGAGTGAAGAAGGTTTTCGGATCGTAAAGCTCTGTTGTTAAGGAAGAACGTGTGTGAGAGTGGAAAGTTCACACAGTGACGGTACTTAACCAGAAAGGGACGGCTAACTACGTGCCAGCAGCCGCGGTAAT
2580	0	1	0	0	0	0	0	0	4	0	0	0	3	0	1	2	0	0	1	3	0	1	3	1	5	15	20	Disease	0.4128	0.046	k__Bacteria; p__Firmicutes; c__Negativicutes; o__Selenomonadales; f__Veillonellaceae; g__Selenomonas	CGCTCCTACGGGAGGCAGCAGTAGGGAATCTTCGGCAATGGACGAAAGTCTGACCGAGCAACGCCGCGTGAGTGAAGAAGGTTTTCGGATCGTAAAGCTCTGTTGCACGGGACGAAAACCGAGCTTGAGAATATTGAGTTTGGGTGACGGTACCGAGCGAGGAAGCCACGGCTAACTACGTGCCAGCAGCCGCGGTAAT
1692	0	1	0	0	0	0	0	1	0	0	0	9	0	0	0	3	0	0	0	3	0	0	45	7	2	67	69	Disease	0.3846	0.035	k__Bacteria; p__Proteobacteria; c__Betaproteobacteria; o__Burkholderiales; f__Burkholderiaceae; g__Lautropia; s__mirabilis	CGTTCCTACGGGAGGCAGCAGTGGGGAATTTTGGACAATGGGCGCAAGCCTGATCCAGCAATGCCGCGTGTGTGATGAAGGCCTTCGGGTTGTAAAGCACTTTTGGCGGGAACGAAAAGGACCGTGCCAATACCATGGTTCGATGACGGTACCCGCAGAATAAGCACCGGCTAACTACGTGCCAGCAGCCGCGGTAAT
1839	0	1	0	0	0	0	0	0	3	0	0	0	2	9	4	0	0	0	0	1	0	0	1	0	4	17	21	Disease	0.3846	0.045	k__Bacteria; p__Firmicutes; c__Bacilli; o__Lactobacillales; f__Streptococcaceae; g__Streptococcus	GGGGCCTACGGGAGGCAGCAGTAGGGAATCTTCGGCAATGGACGGAAGTCTGACCGAGCAACGCCGCGTGAGTGAAGAAGGTTTTCGGATCGTAAAGCTCTGTTGTTAAGGAAGAACGAGTGTGAGAGTGGAAAGTTCACACTGTGACGGTATCTTACCAGAAAGGGACGGCTAACTACGTGCCAGCAGCCGCGGTAAT
1849	0	1	0	0	0	0	0	1	1	0	0	1	0	0	0	1	0	1	136	0	0	2	0	0	3	141	144	Disease	0.3846	0.041	k__Bacteria; p__Firmicutes	CTCGCCTACGGGAGGCAGCAGTGGGGAATATTGCACAATGGGCGAAAGCCTGATGCAGCAACGCCGCGTGAGTGATGACGGCCTTCGGGTTGTAAAACTCTGTGATCCGGGACGAAAAGGCAGAGTGCGAAGAACAAACTGCATTGACGGTACCGGAAAAGCAAGCCACGGCTAACTACGTGCCAGCAGCCGCGGTAAT
2268	0	0	0	0	0	0	0	0	2	0	0	0	0	0	0	40	0	0	7	3	0	59	1	1	2	111	113	Disease	0.3846	0.04	k__Bacteria; p__Firmicutes; c__Negativicutes; o__Selenomonadales; f__Veillonellaceae; g__Selenomonas; s__sputigena	ACATCCTACGGGAGGCAGCAGTGGGGAATCTTCCACAATGGGCGAAAGCCTGATGGAGCAACGCCGCGTGAGTGAAGAAGGTCTTCGGATCGTAAAGCTCTGTTGCACGGGACGAAAACCGAGCTTGAAAATATTGAACTTGGGTGACGGTACCGAGCGAGGAAGCCACGGCTAACTACGTGCCAGCAGCCGCGGTAAT
3086	0	0	1	0	0	0	0	0	1	0	0	0	4	3	3	0	0	1	1	0	0	1	0	0	2	13	15	Disease	0.3846	0.036	k__Bacteria; p__Firmicutes; c__Bacilli; o__Lactobacillales; f__Streptococcaceae	GGCGCCTACGGGAGGCAGCAGTGGGGAATCTTCCGCAATGGACGAAAGTCTGACGGAGCAACGCCGCGTGAGTGAAGAAGGTTTTCGGATCGTAAAGCTCTGTTGTTAAGGAAGAACGAGTGTGAGAGTGGAAAGTTCACACTGTGACGGTATCTTACCAGAAAGGGACGGCTAACTACGTGCCAGCAGCCGCGGTAAT
3479	0	0	0	0	0	0	0	0	0	0	0	2	0	0	0	0	0	2	5	2	0	2	0	1	0	14	14	Disease	0.3846	0.043	k__Bacteria; p__Firmicutes	CCCGCCTACGGGAGGCAGCAGTGGGGAATATTGCACAATGGGCGCAAGCCTGACGGAGCAACGCCGCGTGAGTGATGACGGCCTTCGGGTTGTAAAACTCTGTGATCCGGGACGAAAAGGCAGAGTGCGAAGAACAAACTGCATTGACGGTACCGGAAAAGCAAGCCACGGCTAACTACGTGCCAGCAGCCGCGGTAAT
3775	0	0	0	0	0	0	0	0	0	0	0	0	0	0	0	0	0	3	5	2	0	0	1	1	0	12	12	Disease	0.3846	0.041	k__Bacteria; p__Firmicutes; c__Bacilli; o__Lactobacillales; f__Streptococcaceae; g__Streptococcus; s__intermedius constellatus	GTTGCCTACGGGAGGCAGCAGTGGGGAATATTGCACAATGGGGGGAACCCTGACCGAGCAACGCCGCGTGAGTGAAGAAGGTTTTCGGATCGTAAAGCTCTGTTGTTAAGGAAGAACGTGTGTGAGAGTGGAAAGTTCACGCAGTGACGGTACTTAACCAGAAAGGGACGGCTAACTACGTGCCAGCAGCCGCGGTAAT
3933	0	0	0	0	0	0	0	0	0	0	0	0	1	0	0	1	0	0	17	8	62	0	2	0	0	91	91	Disease	0.3846	0.037	k__Bacteria; p__Firmicutes; c__Negativicutes; o__Selenomonadales; f__Veillonellaceae; g__Veillonellaceae	TAAGCCTACGGGAGGCAGCAGTGGGGAATCTTCCGCAATGGGCGAAAGCCTGACGGAGCAACGCCGCGTGAGTGAAGAAGGTCTTCGGATCGTAAAGCTCTGTTGTTGGGGACGAAAGGGTAGACGAGGCAATGCGTCTACTAAGACGGTACCCGACGAGGAAGCCACGGCTAACTACGTGCCAGCAGCCGCGGTAAT
4440	0	0	0	0	0	0	0	0	0	0	0	5	0	0	0	0	0	8	4	0	2	0	50	0	0	69	69	Disease	0.3846	0.05	k__Bacteria; p__Firmicutes; c__Negativicutes; o__Selenomonadales; f__Veillonellaceae; g__Veillonellaceae; s__oral taxon 135 145 148 155	GGGGCCTACGGGAGGCAGCAGTGGGGAATCTTCCGCAATGGGCGAAAGCCTGACGGAGCAACGCCGCGTGAGTGAAGAAGGTCTTCGGATCGTAAAGCTCTGTTGTCGGGGACGAAAGAGTAGACGAGGTAATGCGTTTACTAAGACGGTACCCGACGAGGAAGCCACGGCTAACTACGTGCCAGCAGCCGCGGTAAT
13150	0	0	1	0	0	0	0	0	0	0	0	0	0	0	1	7	0	3	0	7	0	3	0	1	1	22	23	Disease	0.3846	0.048	k__Bacteria; p__Actinobacteria	TCCGCCTACGGGAGGCAGCAGTGGGGAATATTGCACAATGGGCGCAAGCCTGATGCAGCGACGCCGCGTGAGGGATGGAGGCCTTCGGGTTGTGAACCTCTTTCGCCAGTGAAGCAGGCCTGCTCCTTGGTGGGTGGGTTGACGGTAGCCGGGGTATGAAGTGCCGGCTAACTACGTGCCAGCAGCCGCGGTAAT
15286	0	0	0	0	0	0	0	0	0	0	0	1	0	0	0	0	10	24	0	14	0	0	0	1	0	50	50	Disease	0.3846	0.044	k__Bacteria; p__Actinobacteria; c__Actinobacteridae; o__Actinomycetales; f__Actinomycetaceae; g__Actinomyces; s__dentalis	TTTGCCTACGGGAGGCAGCAGTGGGGGGTATTGCACAATGGGCGGAAGCCTGATGCAGCGACGTCGCGTGAGGGATGGAGGCCTTCGGGTTGTGAACCTCTTTCTCCGGTGGTGAAGGCCCCGCCCTTCGTGGTGGGGTTGACGGTAGCCGGGTATGAAGCGCCGGCTAACTACGTGCCAGCAGCCGCGGTAAT
22103	0	0	0	0	0	0	0	1	1	0	0	1	0	0	0	0	1	0	0	1	1	1	1	0	2	6	8	Disease	0.3846	0.041	k__Bacteria; p__Fusobacteria; c__Fusobacteria; o__Fusobacteriales; f__Fusobacteriaceae; g__Fusobacterium	TGTGCCTACGGGAGGCAGCAGTGGGGAATATTGGACAATGGACCGAGAGTCTGATCCAGCAATTCTGTGTGCACGATGAAGTTTTTCGGAATGTAAAGTGCTTTCAGTTGGGAAGAAATAAATGACGGTACCAACAGAAGAAGTGACGGCTAAAGAAGTGACAGCAGCGCGTAAT
22308	0	0	0	0	0	0	0	0	0	0	0	0	0	0	1	1	16	144	0	0	0	0	1	0	0	163	163	Disease	0.3846	0.042	k__Bacteria; p__Fusobacteria; c__Fusobacteria; o__Fusobacteriales; f__Fusobacteriaceae; g__Fusobacterium	TAGGCCTACGGGAGGCAGCAGTGGGGAATATTGGACAATGGACCGAAAGTCTGATCCAGCAATTCTGTGTGCACGATGAAGTTTTTCGGAATGTAAAGTGCTTTCAGTTGGGAAGAAATAAATGACGGTACCAACAGAAGAAGTGACGGCTAAATACGTGCCAGCAGCCGCGGTAAT
22750	0	0	0	0	0	0	0	0	2	0	0	23	0	0	1	1	1	6	3	11	0	0	0	2	2	48	50	Disease	0.3846	0.049	k__Bacteria; p__Synergistetes; c__Synergistia; o__Synergistales; f__Synergistaceae; g__Synergistes	ACGACCTACGGGAGGCAGCAGTGGGGAATATTGGGCAATGGGAGGAATCCTGACCCAGCGACGCCGCGTGAACGAAGACGGCCTTCGGGTTGTAAAGTTCTTTTATGTGGGAAGAATTAAGTGACGGTACCACATGAATAAGCCCCGGCTAACTACGTGCCAGCAGCCGCGGTAAT
23647	0	0	0	0	0	0	0	0	1	0	0	11	0	0	1	0	0	0	0	4	0	2	0	4	1	22	23	Disease	0.3846	0.042	k__Bacteria; p__Synergistetes; c__Synergistia; o__Synergistales; f__Synergistaceae; g__Synergistes	TCGCCCTATGGGAGGCAGCAGTGGGGAATATTGCACAATGGGCGCAAGCCTGATGCAGCGACGCCGCGTGAGGGATGACGGCCTTCGGGTTGTAAAGTTCTTTTATGTGGGAAGAAGGAAGTGACGGTACCACATGAATAAGCCCCGGCTAACTACTTGCCAGCAGCCGCGGTAAT
23887	0	0	0	0	0	0	0	0	0	0	0	28	0	0	3	7	0	0	7	10	0	0	0	12	0	67	67	Disease	0.3846	0.041	k__Bacteria; p__Firmicutes; c__Clostridia; o__Clostridiales; f__Eubacteriaceae; g__Eubacterium; s__minutum	GGTCCCTACGGGAGGCAGCAGTGGGGGATATTGCACAATGGGCGAAAGCCTGATGCAGCAACGCCGCGTGAAGGAAGAAGGCTTTCGAGTCGTAAACTTCTGTCCAAAGGGAAGAAAAGATGACGGTACCTTTGAAGAAAGCCCCGGCTAACTACGTGCCAGCAGCCGCGGTAAT
24778	0	0	0	0	0	0	0	0	0	0	0	106	5	0	0	0	0	0	5	0	311	0	0	3	0	430	430	Disease	0.3846	0.035	k__Bacteria; p__Chloroflexi; c__Chloroflexi; o__Chloroflexales; f__Chloroflexaceae; g__Choroflexus; s__genomosp. P1	GGCGCCTACGGGAGGCAGCAGTAGGGAATATTGCTAAATGGGCGAAAGCCTGAAGCAGCAACGCCGCGTGAACGAAGAAGGCCTTCGGGTCGTAAAGTTCTTTTACGTGGGAAGAGGAAGGACAGTACCACGGGAATAAGTCTCGGCTAACTACGTGCCAGCAGCCGCGGTAAT
21584	3	53	90	72	14	3188	177	1236	24	211	1	65	1	2	1	44	12	30	79	3	671	0	14	0	5069	922	5991	Health	0.8625	0.038	k__Bacteria; p__TM7; c__TM7; o__TM7; f__TM7; g__TM7; s__7BB428	TGGGCCTACGGGAGGCAGCAGTGAGGAATCTTCCACAATGGGCGAAAGCCTGATGGAGCAACGCCGCGTGAAGGATGAAGGCCTTCGGGTTGTAAACTTCTTTTATGAGTGAAGAATATGACGGTAACTCATGAATAAGCACCGGCTAACTACGTGCCAGCAGCCGCGGTAAT
1347	4330	1152	291	525	1769	8431	984	3964	44	5258	4	851	4	108	23	147	586	1686	224	702	1	0	314	1568	26752	6214	32966	Health	0.803	0.032	k__Bacteria; p__Firmicutes; c__Negativicutes; o__Selenomonadales; f__Veillonellaceae; g__Selenomonas; s__noxia	GGGGCCTACGGGAGGCAGCAGTGGGGAATCTTCCGCAATGGGCGCAAGCCTGACGGAGCAACGCCGCGTGAGTGAAGAAGGTCTTCGGATCGTAAAGCTCTGTTGATGGGGACGAACGTGCCTAATGCGAATAGTTTTAGGCAATGACGGTACCCATCGAGGAAGCCACGGCTAACTACGTGCCAGCAGCCGCGGTAAT
1658	1084	178	136	224	235	15	434	295	196	150	857	4	21	301	39	16	74	241	27	71	0	0	0	52	3804	846	4650	Health	0.8002	0.004	k__Bacteria; p__Firmicutes; c__Bacilli; o__Lactobacillales; f__Carnobacteriaceae; g__Granulicatella; s__adiacens	TGGTCCTACGGGAGGCAGCAGTAGGGAATCTTCCGCAATGGACGCAAGTCTGACGGAGCAACGCCGCGTGAGTGAAGAAGGTTTTCGGATCGTAAAACTCTGTTGTTAGAGAAGAACAAGTGCTAGAGTAACTGTTAGCGCCTTGACGGTATCTAACCAGAAAGCCACGGCTAACTACGTGCCAGCAGCCGCGGTAAT
1567	2004	423	188	685	1031	30	894	922	491	642	2191	27	35	680	86	51	282	790	80	199	0	0	0	120	9501	2350	11851	Health	0.7908	0.004	k__Bacteria; p__Firmicutes; c__Bacilli; o__Lactobacillales; f__Carnobacteriaceae; g__Granulicatella; s__adiacens	GGGGCCTACGGGAGGCAGCAGTAGGGAATCTTCCGCAATGGACGCAAGTCTGACGGAGCAACGCCGCGTGAGTGAAGAAGGTTTTCGGATCGTAAAACTCTGTTGTTAGAGAAGAACAAGTGCTAGAGTAACTGTTAGCGCCTTGACGGTATCTAACCAGAAAGCCACGGCTAACTACGTGCCAGCAGCCGCGGTAAT
24719	958	31	48	41	0	3	188	246	160	34	36	39	0	13	5	96	5	3	0	72	0	0	0	98	1745	331	2076	Health	0.7091	0.031	k__Bacteria; p__Proteobacteria; c__Epsilonproteobacteria; o__Campylobacterales; f__Campylobacteraceae; g__Campylobacter	GGGGCCTACGGGAGGCAGCAGTAGGGAATATTGCTCAATGGGGGAAACCCTGAAGCAGCAACGCCGCGTGGAGGATGACACTTTTCGGAGCGTAAACTCCTTTTGTTAGGGAAGAACAATGACGGTACCTAACGAATAAGCACCGGCTAACTCCGTGCCAGCAGCCGCGGTAAT
5394	266	34	7	0	20	10	10	13	83	15	23	0	0	21	3	1	58	5	0	26	0	0	0	6	481	120	601	Health	0.6974	0.017	k__Bacteria; p__Bacteroidetes; c__Flavobacteria; o__Flavobacteriales; f__Flavobacteriaceae; g__Capnocytophaga; s__gingivalis	TTATCCTACGGGAGGCAGCAGTGAGGAATATTGGTCAATGGTCGGAAGACTGAACCAGCCATGCCGCGTGCAGGAAGAATGCCTTATGGGTTGTAAACTGCTTTTATATGGGAAGAATAAGGCGTACGTGTACGTTGATGACGGTACCATATGAATAAGCATCGGCTAACTCCGTGCCAGCAGCCGCGGTAAT
15155	0	7	3	6	0	11	27	3	9	0	6	1	0	0	2	1	3	0	0	1	0	0	0	2	72	10	82	Health	0.6446	0.008	k__Bacteria	TTCTCCTACGGGAGGCAGCAGTGGGGAATTTTGGACAATGGGCGCAAGCCTGATCCAGCCATGCCGCGTGTCTGAAGAAGGCCTTCGGGTTGTAAACTCCTTTCGTTAGGGACGAAGCCACATTTTTTTGGGTGTGGTGACGGTACCTTTGTTAAGAAGCACCGGCTAACTACGTGCCAGCAGCCGCGGTAAT
2333	4	10	14	21	0	9	12	9	1	2	0	8	0	1	1	5	0	0	0	1	0	0	0	4	82	20	102	Health	0.6133	0.031	k__Bacteria; p__Firmicutes	TGGGCCTACGGGAGGCAGCAGTGGGGAATCTTCCGCAATGGACGAAAGTCTGACGGAGCAACGCCGCGTGAGTGATGACGGCCTTCGGGTTGTAAAGCTCTGTTGATGGGGACGAACGTGCCTAATGCGAATAGTTTTAGGCAATGACGGTACCCATCGAGGAAGCCACGGCTAACTACGTGCCAGCAGCCGCGGTAAT
5549	4	11	8	10	0	1	21	2	4	2	25	0	2	10	3	0	1	4	2	0	0	0	0	1	88	23	111	Health	0.61	0.014	k__Bacteria; p__Firmicutes; c__Bacilli; o__Lactobacillales; f__Carnobacteriaceae; g__Granulicatella; s__adiacens	TGACCCTACGGGAGGCAGCAGTAGGGAATCTTCCGCAATGGACGCAAGTCTGACGGAGCAACGCCGCGTGAGTGAAGAAGGTTTTCGGATCGTAAAACTCTGTTGTTAGAGAAGAACAAGTGCTAGAGTAACTGTTAGCGCCTTGACGGTATCTAACCAGAAAGGGACGGCTAACTACGTGCCAGCAGCCGCGGTAAT
10469	0	6	0	3	0	1	3	1	2	0	10	0	0	0	0	1	0	0	0	0	0	0	0	0	26	1	27	Health	0.6062	0.005	k__Bacteria; p__Proteobacteria; c__Betaproteobacteria; o__Neisseriales; f__Neisseriaceae; g__Kingella	GGCTCCTACGGGAGGCAGCAGTGGGGAATATTGCGCAATGGGGGCAACCCTGACGCAGCCATGCCGCGTGAATGAAGAAGGCCTTCGGGTTGTAAAGGACTTTTGTCAGGGAAGAAAAGGGAAGTGCTAATACCACTTTTTGCTGACGGTACCTAAAGAATAAGCACCGGCTAACTACGTGCCAGCAGCCGCGGTAAT
1795	5	14	0	5	5	12	33	2	4	3	2	0	0	0	4	1	0	14	1	2	0	0	0	3	85	25	110	Health	0.5966	0.029	k__Bacteria; p__Actinobacteria; c__Actinobacteridae; o__Actinomycetales; f__Corynebacteriaceae; g__Corynebacterium; s__matruchotii	CGGGCCTACGGGAGGCAGCAGTGGGGAATATTGCACAATGGGCGCAAGCCTGATGCAGCGACGCCGCGTGGGGGATGACGGCCTTCGGGTTGTAAACTCCTTTCGTTAGGGACGAAGCCGCACCTTTTTTTGGGTGTGGTGACGGTACCTTTGTTAAGAAGCACCGGCTAACTACGTGCCAGCAGCCGCGGTAAT
25030	0	107	0	42	0	32	7	6	14	169	0	21	0	11	1	0	0	7	14	0	0	0	0	0	377	54	431	Health	0.5662	0.05	k__Bacteria; p__TM7; c__TM7-3; o__CW040; f__F16; g__; s__	GGCGCCTACGGGAGGCAGCAGTAGGGAATCTTTCACAATGGGCGAAAGCCTGATGGAGCAATGCCGCGTGCAGGACGAAGGCCTTCGGGTTGTAAACTGCTTTTATAAGCGAGAAATATGATGGTAACTTATGAATAAGGATCGGCTAACTACGTGCCAGCAGCCGCGGTAAT
14375	0	5	1	2	0	3	2	7	0	0	1	0	0	0	0	0	0	0	0	0	0	0	0	0	21	0	21	Health	0.5455	0.003	k__Bacteria; p__Proteobacteria; c__Gammaproteobacteria	GTAACCTACGGGAGGCAGCAGTGGGGAATATTGCGCAATGGGGGCAACCCTGACGCAGCCATGCCGCGTGAATGAAGAAGGCCTTCGGGTTGTAAAGCACTTTCAGTAGGGAGGAAAGGTGCGTAGCTAATACCTGCGCAATTGACGTTACCTACAGAAGAAGCACCGGCTAACTCCGTGCCAGCAGCCGCGGTAAT
16980	0	0	1	10	0	0	1	2	0	2	2	0	0	0	0	0	0	0	0	0	0	0	0	0	18	0	18	Health	0.5455	0.003	k__Bacteria; p__Bacteroidetes; c__Bacteroidia; o__Bacteroidales; f__Porphyromonadaceae; g__Porphyromonas; s__CW034	CGTACCTACGGGAGGCAGCAGTGAGGAATATTGGTCAATGGGCGAGAGCCTGAACCAGCCAAGTCGCGTGAAGGATGACTGTCTTATGGATTGTAAACTTCTTTTATACGGGAATAACAAGAGTCACGTGTGACTCCCTGCATGTACCGTATGAATAAGCATCGGCTAACTCCGTGCCAGCAGCCGCGGTAT
10693	0	2	0	78	0	1	7	1	18	0	2	0	0	0	0	1	1	0	0	0	0	0	0	0	109	2	111	Health	0.5375	0.012	k__Bacteria; p__Proteobacteria; c__Gammaproteobacteria; o__Pasteurellales; f__Pasteurellaceae; g__Haemophilus; s__parainfluenzae	ATGGCCTACGGGAGGCAGCAGTGGGGAATATTGCGCAATGGGGGCAACCCTGACGCAGCCATGCCGCGTGAATGAAGAAGGCCTTCGGGTTGTAAAGTTCTTTCGGTAGCGAGGAAGGCATTTAGTTTAATAAACTAGGTGATTGACGTTAACTACAGAAGAAGCACCGGCTAACTCCGTGCCAGCAGCCGCGGTAAT
25037	0	9	1	6	0	68	29	14	3	0	0	3	0	0	0	2	1	4	1	0	0	0	0	0	130	11	141	Health	0.5091	0.033	k__Bacteria	TTAACCTACGGGAGGCAGCAGTGGGGAATATTGCACAATGGGCGCAAGCCTGATGCAGCGACGCCGCGTGGGGGATGACGGCCTTCGGGTTGTAAACTTCTTTTATGAGTGAAGAATATGACGGTAACTCATGAATAAGCACCGGCTAACTACGTGCCAGCAGCCGCGGTAAT
25498	0	8	6	5	0	38	5	3	4	0	0	0	0	0	0	4	0	0	6	0	0	0	0	0	69	10	79	Health	0.4986	0.019	k__Bacteria; p__TM7; c__TM7; o__TM7; f__TM7; g__TM7	GATACCTACGGGAGGCAGCAGTGGGGAATATTGGACAATGGGCGAAAGCCTGATGGAGCAACGCCGCGTGAAGGATGAAGGCTTTCGGGTTGTAAACTTCTTTTATGAGTGAAGAATATGACGGTAACTCATGAATAAGCACCGGCTAACTACGTGCCAGCAGCCGCGGTAAT
23016	0	1	0	3	1	1	3	1	0	2	0	0	0	0	0	3	1	0	0	1	0	0	1	0	12	6	18	Health	0.4964	0.029	k__Bacteria; p__Fusobacteria; c__Fusobacteria; o__Fusobacteriales	CATTCCTACGGGAGGCAGCAGTGGGGAATATTGGACAATGGGGGCAACCCTGATCCAGCAATTCTGTGTGCACGAAGAAGGTTTTCGGATTGTAAAGTGCTTTCAGCAGGGAAGAAGAGAATGACGGTACCTGCAGAAGAAGCGACGGCTAAATACGTGCCAGCAGCCGCGGTAAT
4392	0	2	0	5	0	1	8	10	4	1	1	0	0	1	0	0	0	4	0	0	0	0	0	0	32	5	37	Health	0.4866	0.019	k__Bacteria; p__Firmicutes; c__Bacilli; o__Lactobacillales; f__Carnobacteriaceae	TGGTCCTACGGGAGGCAGCAGTGGGGAATCTTCCGCAATGGGCGCAAGCCTGACGGAGCAACGCCGCGTGAGTGAAGAAGGTCTTCGGATCGTAAAACTCTGTTGTTAGAGAAGAACAAGTGCTAGAGTAACTGTTAGCGCCTTGACGGTATCTAACCAGAAAGCCACGGCTAACTACGTGCCAGCAGCCGCGGTAAT
16718	0	5	0	24	1	1	0	0	1	2	0	0	0	0	0	0	0	0	0	0	0	0	0	0	34	0	34	Health	0.4545	0.014	k__Bacteria; p__Bacteroidetes; c__Flavobacteria; o__Flavobacteriales; f__Flavobacteriaceae; g__Capnocytophaga; s__leadbetteri	ATTACCTACGGGAGGCAGCAGTGGGGAATTTTGGACAATGGGCGCAAGCCTGATCCAGCCATGCCGCGTGCAGGAAGACGGCCTTATGGGTTGTAAACTGCTTTTGCAGGGGAAGAATAAGGAGTACGTGTACTTTGATGACGGTACTCTGCGAATAAGCATCGGCTAACTCCGTGCCAGCAGCCGCGGTAAT
21942	1	3	0	1	0	0	0	0	2	0	23	0	0	0	0	0	0	0	0	0	0	0	0	0	30	0	30	Health	0.4545	0.012	k__Bacteria; p__Actinobacteria; c__Actinobacteridae; o__Actinomycetales; f__Micrococcaceae; g__Rothia; s__dentocariosa	ATTCCCTACGGGAGGCAGCAGTGGGGAATATTGCGCAATGGGGGCAACCCTGACGCAGCCATGCCGCGTGAGGGATGACGGCCTTCGGGTTGTAAACCTCTGTTAGCATCGAAGAAGCGAAAGTGACGGTAGGTGCAGAGAAAGCGCCGGCTAACTACGTGCCAGCAGCCGCGGTAAT
25115	0	0	0	6	0	3	6	7	3	0	0	0	1	0	0	1	0	0	0	0	0	0	0	0	25	2	27	Health	0.4545	0.011	k__Bacteria	CACGCCTACGGGAGGCAGCAGTGGGGAATTTTGGACAATGGGCGCAAGCCTGATCCAGCCATGCCGCGTGTCTGAAGAAGGCCTTCGGGTTGTAAACTTCTTTTATGAGTGAAGAATATGACGGTAACTCATGAATAAGCACCGGCTAACTACGTGCCAGCAGCCGCGGTAAT
25438	0	2	0	0	0	1	2	21	3	0	0	2	0	0	0	2	1	1	1	1	0	0	0	0	29	8	37	Health	0.4317	0.036	k__Bacteria; p__TM7	ACCTCCTACGGGAGGCAGCAGTGAGGAATCTTCCACAATGGGCGAAAGCCTGATGGAGCAACGCCGCGTGAAGGATGAAGGCCTTCGGGTTGTAAACTTCTTTTATGAGTGAAGAATATGACGGTAGCTTATGAATAAGGATCGGCTAACTACGTGCCAGCAGCCGCGGTAAT
25761	0	1	2	1	0	1	5	1	0	0	0	0	0	0	0	2	0	0	0	0	0	0	0	0	11	2	13	Health	0.4055	0.045	k__Bacteria	AATTCCTACGGGAGGCAGCAGTGGGGAATCTTCCGCAATGGACGAAAGTCTGACGGAGCAACGCCGCGTGAGTGATGACGGCCTTCGGGTTGTAAACTTCTTTTATGAGTGAAGAATATGACGGTAACTCATGAATAAGCACCGGCTAACTACGTGCCAGCAGCCGCGGTAAT
3019	1	3	4	4	0	0	8	1	4	0	8	0	1	4	3	2	2	0	0	0	0	0	0	0	33	12	45	Health	0.4022	0.032	k__Bacteria; p__Firmicutes; c__Bacilli; o__Lactobacillales; f__Streptococcaceae	GGTGCCTACGGGAGGCAGCAGTAGGGAATCTTCCGCAATGGACGCAAGTCTGACGGAGCAACGCCGCGTGAGTGAAGAAGGTTTTCGGATCGTAAAACTCTGTTGTTAGAGAAGAACGGGTGTGAGAGTGGAAAGTTCACACTGTGACGGTATCTTACCAGAAAGGGACGGCTAACTACGTGCCAGCAGCCGCGGTAAT
4465	3	2	3	2	0	0	3	2	0	0	0	0	0	0	0	0	0	0	0	0	0	0	1	1	15	2	17	Health	0.3984	0.039	k__Bacteria; p__Firmicutes; c__Negativicutes; o__Selenomonadales; f__Veillonellaceae; g__Selenomonas	TGTACCTACGGGAGGCAGCAGTGGGGAATCTTCCGCAATGGGCGCAAGCCTGACGGAGCAACGCCGCGTGAGTGAAGAAGGTCTTCGGATCGTAAAGCTCTGTTGATGGGGACGAACGTGCCTAATGCGAATAGTATTAGGTAATGACGGTACCGGAATAGAAAGCCACGGCTAACTACGTGCCAGCAGCCGCGGTAAT
10588	1	3	1	0	0	0	1	1	0	3	1	0	1	0	0	0	0	0	0	1	0	0	0	0	11	2	13	Health	0.3984	0.043	k__Bacteria; p__Proteobacteria; c__Betaproteobacteria; o__Neisseriales; f__Neisseriaceae; g__Kingella	GGGGCCTACGGGAGGCAGCAGTGGGGAATTTTGGACAATGGGCGCAAGCCTGATCCAGCCATGCCGCGTGTCTGAAGAAGGCCTTCGGGTTGTAAAGGACTTTTGTTAGGGAAGAAAAGGATAGTGCTAATACCATTATCTGCTGACGGTACCTAAAGAATAAGCCCCGGCTAACTACGTGCCAGCAGCCGCGGTAAT
20965	0	5	0	2	0	0	1	0	9	0	1	0	0	0	0	0	0	0	0	0	0	0	1	0	18	1	19	Health	0.3984	0.048	k__Bacteria; p__Actinobacteria; c__Actinobacteridae; o__Actinomycetales; f__Actinomycetaceae; g__Actinomyces; s__odontolyticus lingnae	CTTACCTACGGGAGGCAGCAGTGGGGAATATTGCACAATGGGCGCAAGCCTGATGCAGCGACGCCGCGTGAGGGATGGAGGCCTTCGGGTTGTGAACCTCTTTCGCTCATGGTCAAGCCGCAACAATGGTTGTGGTGAGGGTAGTGGGTAAAGAAGCGCCGGCTAACTACGTGCCAGCAGCCGCGGTAAT
24758	0	0	0	3	0	8	1	0	4	1	0	4	0	0	0	0	2	0	0	0	0	0	0	0	17	6	23	Health	0.3826	0.045	k__Bacteria; p__Proteobacteria; c__Epsilonproteobacteria; o__Campylobacterales; f__Campylobacteraceae; g__Campylobacter; s__rectus	CAACCCTACGGGAGGCAGCAGTGGGGAATATTGCTCAATGGGGGAAACCCTGAAGCAGCAACGCCGCGTGGAGGATGACACTTTTCGGAGCGTAAACTCCTTTTCTTGAGAAAGAATTATGACGGTACCCAAGGAATAAGCACCGGCTAACTCCGTGCCAGCAGCCGCGGTAAT
9850	0	6	0	0	0	1	4	3	9	0	16	0	0	0	0	5	0	0	0	0	0	0	0	0	39	5	44	Health	0.3803	0.05	k__Bacteria; p__Proteobacteria; c__Betaproteobacteria; o__Neisseriales; f__Neisseriaceae; g__Kingella	CTATCCTACGGGAGGCAGCAGTGGGGAATATTGCGCAATGGGGGCAACCCTGACGCAGCCATGCCGCGTGAATGAAGAAGGCCTTCGGGTTGTAAAGGACTTTTGTTAGGGAAGAAAAGGATAGTGTTAATACCATTATCTGCTGACGGTACCTAAAGAATAAGCACCGGCTAACTACGTGCCAGCAGCCGCGGTAAT
1837	0	94	0	0	0	0	2	1	0	1	0	0	0	0	0	0	0	0	1	0	0	0	0	0	98	1	99	Health	0.3636	0.038	k__Bacteria; p__Firmicutes	AGCGCCTACGGGAGGCAGCAGTGGGGAATCTTCCGCAATGGGCGCAAGCCTGACGGAGCAACGCCGCGTGAGTGAAGAAGGTCTTCGGATCGTAAAGCTCTGTTGACGGGGACGAACGTGCGTGATGCGAACAGTGTCATGTAATGACGGTACCTGTCGAGGAAGCCACGGCTAACTACGTGCCAGCAGCCGCGGTAAT
2186	0	0	2	0	0	8	5	0	2	0	0	0	1	1	0	0	0	0	0	1	0	0	0	0	17	3	20	Health	0.3636	0.032	k__Bacteria; p__Firmicutes; c__Negativicutes; o__Selenomonadales; f__Veillonellaceae; g__Selenomonas	CTCACCTACGGGAGGCAGCAGTAGGGAATCTTCGGCAATGGACGAAAGTCTGACCGAGCAACGCCGCGTGAGTGAAGAAGGTTTTCGGATCGTAAAGCTCTGTTGAAGGGGACGAACGTATATAGTGCGAATAGTGCTGTGTAATGACGGTACCTTTTGAGGAAGCCACGGCTAACTACGTGCCAGCAGCCGCGGTAAT
3028	0	0	1	2	0	25	4	2	0	0	0	0	0	0	0	0	0	0	0	0	0	0	0	0	34	0	34	Health	0.3636	0.034	k__Bacteria; p__Firmicutes	CGGGCCTACGGGAGGCAGCAGTGGGGAATCTTCCGCAATGGGCGCAAGCCTGACGGAGCAACGCCGCGTGAGTGAAGAAGGTCTTCGGATCGTAAAGCTCTGTTGATGGGGACGAACGTGCCTAATGCGAATAGTGCTGTGTAATGACGGTACCTTTTGAGGAAGCCACGGCTAACTACGTGCCAGCAGCCGCGGTAAT
4488	0	0	3	2	0	0	2	0	2	0	0	0	0	1	0	0	1	0	0	0	0	0	0	2	9	4	13	Health	0.3636	0.028	k__Bacteria; p__Firmicutes	TGCGCCTACGGGAGGCAGCAGTGGGGAATCTTCCGCAATGGACGAAAGTCTGACGGAGCAACGCCGCGTGAGTGATGACGGCCTTCGGGTTGTAAAGCTCTGTTAATCGGGACGAAAGGCCTTCTTGCGAATAGTGAGAAGGATTGACGGTATCTAACCAGAAAGCCACGGCTAACTACGTGCCAGCAGCCGCGGTAAT
7228	0	3	0	0	1	0	7	1	0	0	6	0	0	0	0	0	0	0	0	0	0	0	0	0	18	0	18	Health	0.3636	0.037	k__Bacteria; p__Proteobacteria; c__Betaproteobacteria; o__Neisseriales; f__Neisseriaceae; g__Kingella	CGACCCTACGGGAGGCAGCAGTGGGGAATTTTGGACAATGGGGGCAACCCTGATCCAGCCATGCCGCGTGTCTGAAGAAGGCCTTCGGGTTGTAAAGGACTTTTGTTAGGGAAGAAAAGGAAAGTGTTAATACCACTTTTTGCTGACGGTACCTAAAGAATAAGCACCGGCTAACTCCGTGCCAGCAGCCGCGGTGAT
9236	0	27	0	0	1	11	0	44	0	84	0	0	0	0	0	0	0	0	0	0	0	0	0	0	167	0	167	Health	0.3636	0.035	k__Bacteria; p__Proteobacteria; c__Gammaproteobacteria; o__Pasteurellales; f__Pasteurellaceae; g__Aggregatibacter; s__	GACACCTACGGGAGGCAGCAGTGGGGAATATTGCGCAATGGGGGCAACCCTGACGCAGCCATGCCGCGTGAATGAAGAAGGCCTTCGGGTTGTAAAGTTCTTTCGGTGTTGAGGAAGGATGTTGTGTTAATAGCGCAACAAATTGACGTTAAACACAGAAGAAGCACCGGCTAACTCCGTGCCAGCAGCCGCGGTAAT
10354	0	0	0	2	0	0	1	1	1	1	6	0	0	0	0	0	1	0	0	0	0	0	0	0	12	1	13	Health	0.3636	0.021	k__Bacteria; p__Firmicutes; c__Bacilli; o__Lactobacillales	GAGCCCTACGGGAGGCAGCAGTAGGGAATCTTCGGCAATGGGGGCAACCCTGACCGAGCAACGCCGCGTGAGTGAAGAAGGTTTTCGGATCGTAAAGCTCTGTTGTAAGAGAAGAACAAGTGCTAGAGTAACTGTTAGCGCCTTGACGGTATCTAACCAGAAAGCCACGGCTAACTACGTGCCAGCAGCCGTGGTAAT
10500	0	7	1	19	0	0	6	0	5	0	0	0	0	0	0	0	0	0	0	0	0	0	0	0	38	0	38	Health	0.3636	0.042	k__Bacteria; p__Firmicutes; c__Bacilli; o__Lactobacillales	GACTCCTACGGGAGGCAGCAGTAGGGAATCTTCGGCAATGGACGAAAGTCTGACCGAGCAACGCCGCGTGAGTGAAGAAGGTCTTCGGATCGTAAAGCTCTGTTGTTAGAGAAGAACAGCGCATAGAGTAACTGTTATGCGTGTGACGGTATCTAACCAGAAAGCCACGGCTAACTACGTGCCAGCAGCCGCGGTAT
11038	0	2	0	0	0	0	1	1	2	0	0	0	0	0	0	0	0	0	0	0	0	0	0	0	6	0	6	Health	0.3636	0.038	k__Bacteria; p__Proteobacteria; c__Betaproteobacteria; o__Neisseriales; f__Neisseriaceae; g__Kingella; s__oralis	GAAGCCTACGGGAGGCAGCAGTGGGGAATCTTCCGCAATGGGCGCAAGCCTGACGGAGCAACGCCGCGTGAGTGAAGAAGGTCTTCGGGTTGTAAAGGACTTTTGTTAGGGAAGAAAAGGATAGTGTTAATACCATTATCTGCTGACGGTACCTAAAGAATAAGCACCGGCTAACTACGTGCCAGCAGCCGCGGTAAT
15121	2	0	0	9	0	1	2	0	0	0	0	0	0	0	0	0	0	0	0	0	0	0	0	0	14	0	14	Health	0.3636	0.025	k__Bacteria; p__Actinobacteria; c__Actinobacteridae; o__Actinomycetales; f__Corynebacteriaceae; g__Corynebacterium; s__matruchotii	TTTACCTACGGGAGGCAGCAGTGGGGAATATTGCACAATGGGCGCATGCCTGATGCAGCGACGCCGCGTGGGGGATGACGGCCTTCGGGTTGTAAACTCCTTTCGTTAGGGACGAAGCCACGCCTTTTTTGGGTGTGGTGACGGTACCTTTGTTAAGAAGCCCCGGCTAACTACGTGCCAGCAGCCGCGGTAAT
15854	0	0	0	2	0	1	1	0	1	0	1	0	0	0	0	0	0	0	0	0	0	0	0	0	6	0	6	Health	0.3636	0.034	k__Bacteria; p__Actinobacteria; c__Actinobacteridae; o__Actinomycetales; f__Corynebacteriaceae; g__Corynebacterium; s__matruchotii	CCGGCCTACGGGAGGCAGCAGTGGGGAATATTGCGCAATGGGGGCAACCCTGACGCAGCCATGCCGCGTGGGGGATGACGGCCTTCGGGTTGTAAACTCCTTTCGTTAGGGACGAAGCCGCACCTTTTTTGGGTGTGGTGACGGTACCTTTGTTAAGAAGCACCGGCTAACTACGTGCCAGCAGCCGCGGTAAT
15972	0	1	0	1	0	4	2	0	0	0	0	0	0	0	0	0	0	0	0	0	0	0	0	0	8	0	8	Health	0.3636	0.027	k__Bacteria; p__Actinobacteria; c__Actinobacteridae; o__Actinomycetales; f__Corynebacteriaceae; g__Corynebacterium; s__matruchotii	CCTACCTACGGGAGGCAGCAGTGGGGAATCTTCCGCAATGGGCGCAAGCCTGACGGAGCAACGCCGCGTGAGTGAAGAAGGTCTTCGGGTTGTAAACTCCTTTCGTTAGGGACGAAGCCGCACCTTTTTTGGGTGTGGTGACGGTACCTTTGTTAAGAAGCACCGGCTAACTACGTGCCAGCAGCCGCGGTAAT
16385	0	19	0	4	0	0	0	0	19	46	0	0	0	0	0	0	0	0	0	0	0	0	0	0	88	0	88	Health	0.3636	0.04	k__Bacteria; p__Bacteroidetes; c__Bacteroidia; o__Bacteroidales; f__Prevotellaceae; g__Prevotella	TGTACCTACGGGAGGCAGCAGTGAGGAATATTGGTCAATGGACGAGAGTCTGAACCAGCCAAGTAGCGTGCAGGATGACTGCCCTATGGGTTGTAAACTGCTTTTATGCGGGGATAAAGTGAGTTACGTGTAACTTATTGCAGGTACCGCATGAATAAGGACCGGCTAATTCCGTGCCAGCAGCCGCGGTAAT
16937	0	7	0	2	0	0	0	0	36	77	0	0	0	0	0	0	0	0	0	0	0	0	0	0	122	0	122	Health	0.3636	0.036	k__Bacteria; p__Bacteroidetes; c__Bacteroidia; o__Bacteroidales; f__Prevotellaceae; g__Prevotella	CAGGCCTACGGGAGGCAGCAGTGAGGAATATTGGTCAATGGACGAGAGTCTGAACCAGCCAAGTAGCGTGCAGGATGACTGCCCTATGGGTTGTAAACTGCTTTTATGCGGGGATAAAGTGAGTTACGTGTAACTTATTGCAGGTACCGCATGAATAAGGACCGGCTAATTCCGTGCCAGCAGCCGCGGTAAT

## Sheet: Tongue
Healthy: Samples 0-10, Disease: Samples 11-23
OTU ID	0	1	2	3	4	5	6	7	8	9	10	11	12	13	14	15	16	17	18	19	20	21	22	23	Health Abundance	Disease Abundance	Abundance Total	Cluster	Indicator Value	Probability	Consensus Lineage	Representative Sequence
20881	0	0	1	50	0	0	5	0	0	9	2	32	18	27	5	1	1558	2	371	26	108	415	1	73	67	2637	2704	Disease	0.896	0.002	k__Bacteria; p__Firmicutes; c__Clostridia; o__Clostridiales; f__Lachnospiraceae; g__Catonella; s__morbi	GGGGCCTACGGGAGGCAGCAGTGGGGGATATTGCACAATGGAGGAAACTCTGATGCAGCGACGCCGCGTGAGTGAAGAAGTATTTCGGTATGTAAAGCTCTATCAGCAGGGAAGATGATGACGGTACCTGACTAAGAAGCCCCGGCTAACTACGTGCCAGCAGCCGCGGTAAT
6905	0	0	18	14	1	92	6	104	9	40	5	77	30	31	41	1	495	14	237	11	114	202	356	35	289	1644	1933	Disease	0.8506	0.009	k__Bacteria; p__Fusobacteria; c__Fusobacteria; o__Fusobacteriales; f__Fusobacteriaceae; g__Fusobacterium	TCGGCCTACGGGAGGCAGCAGTGGGGAATATTGGACAATGGACCGAGAGTCTGATCCAGCAATTCTGTGTGCACGATGAAGTTTTTCGGAATGTAAAGTGCTTTCAGTTGGGAAGAAAAAAATGACGGTACCAACAGAAGAAGTGACGGCTAAATACGTGCCAGCAGCCGCGGTAAT
7377	0	1	0	0	0	0	2	13	3	24	0	414	370	20	7	1	4	72	573	0	63	497	1608	107	43	3736	3779	Disease	0.8324	0.002	k__Bacteria; p__Fusobacteria; c__Fusobacteria; o__Fusobacteriales; f__Fusobacteriaceae; g__Fusobacterium	GGGGCCTACGGGAGGCAGCAGTGGGGAATATTGGACAATGGACCGAGAGTCTGATCCAGCAATTCTGTGTGCACGATGAAGTTTTTCGGAATGTAAAGTGCTTTCAGTTGGGAAGAAAGAAATGACGGTACCAACAGAAGAAGTGACGGCTAAATACGTGCCAGCAGCCGCGGTAAT
1846	0	0	1	6	0	1	12	0	0	18	2	2	2	6	10	11	0	42	333	3	15	3	9	7	40	443	483	Disease	0.8027	0.026	k__Bacteria; p__Firmicutes; c__Bacilli; o__Lactobacillales; f__Streptococcaceae; g__Streptococcus; s__sanguinis	GGGGCCTACGGGAGGCAGCAGTAGGGAATCTTCGGCAATGGGGGGAACCCTGACCGAGCAACGCCGCGTGAGTGAAGAAGGTTTTCGGATCGTAAAGCTCTGTTGTAAGAGAAGAACGGGTGTGAGAGTGGAAAGTTCACACTGTGACGGTATCTTACCAGAAAGGGACGGCTAACTACGTGCCAGCAGCCGCGGTAAT
926	0	3	0	3	3	0	154	0	1	14	10	16	1	28	46	13	0	677	203	33	50	18	9	14	188	1108	1296	Disease	0.7834	0.014	k__Bacteria; p__Firmicutes; c__Bacilli; o__Lactobacillales; f__Streptococcaceae	AGGGCCTACGGGAGGCAGCAGTAGGGAATCTTCGGCAATGGGGGCAACCCTGACCGAGCAACGCCGCGTGAGTGAAGAAGGTTTTCGGATCGTAAAGCTCTGTTGTAAGAGAAGAACGAGTGTGAGAGTGGAAAGTTCACGCTGTGACGGTATCTTACCAGAAAGGGACGGCTAACTACGTGCCAGCAGCCGCGGTAAT
7	4	624	405	2366	955	153	10084	642	322	533	3167	1648	2223	4831	10803	1241	4	41970	4883	5887	3321	3171	2522	1863	19255	84367	103622	Disease	0.768	0.008	k__Bacteria; p__Firmicutes; c__Bacilli; o__Lactobacillales; f__Streptococcaceae	GGGGCCTACGGGAGGCAGCAGTAGGGAATCTTCGGCAATGGGGGCAACCCTGACCGAGCAACGCCGCGTGAGTGAAGAAGGTTTTCGGATCGTAAAGCTCTGTTGTAAGAGAAGAACGAGTGTGAGAGTGGAAAGTTCACACTGTGACGGTAACTTACCAGAAAGGGACGGCTAACTACGTGCCAGCAGCCGCGGTAAT
1811	0	0	14	40	0	0	44	147	126	54	95	34	0	41	333	1336	1485	418	215	565	408	0	71	162	520	5068	5588	Disease	0.766	0.025	k__Bacteria; p__Firmicutes; c__Bacilli; o__Gemellales; f__Gemellaceae; g__; s__	GGGGCCTACGGGAGGCAGCAGTAGGGAATCTTCCGCAATGGGCGAAAGCCTGACGGAGCAACGCCGCGTGAGTGAAGAAGGATTTCGGTTCGTAAAGCTCTGTTGTTAGGGAAGAATGATTGTATAGTAACTATATACAGTAGAGACGGTACCTAACCAGAAAGCCACGGCTAACTACGTGCCAGCAGCCGCGGTAAT
17110	0	0	0	0	0	1	0	110	0	6	3	24	38	5	13	0	521	5	54	0	32	68	293	5	120	1058	1178	Disease	0.7614	0.009	k__Bacteria; p__Fusobacteria; c__Fusobacteria; o__Fusobacteriales; f__Fusobacteriaceae; g__Fusobacterium	GGGGCCTACGGGAGGCAGCAGTGGGGAATATTGGACAATGGACCGAGAGTCTGATCCAGCAATTCTGTGTGCACGATGAAGTTTTTCGGAATGTAAAGTGCTTTCAGTTGGGAAGAAAAAAATGACGGTACCAACAGAAGAAGTGACGGCTAAATACGTGCCAGCAGCCGCGGTAAT
2170	0	0	1	9	0	3	7	0	0	0	1	1	96	11	10	0	0	1	1	3	4	8	8	7	21	150	171	Disease	0.759	0.005	k__Bacteria; p__Firmicutes	CTTACCTACGGGAGGCAGCAGTAGGGAATCTTCGGCAATGGACGGAAGTCTGACCGAGCAACGCCGCGTGAGTGAAGAAGGTTTTCGGATCGTAAAGCTCTGTTAATCGGGACGAAAGGCCTTCTTGCGAATAGTTAGAAGGATTGACGGTACCGGAATAGAAAGCCACGGCTAACTACGTGCCAGCAGCCGCGGTAAT
19969	0	0	1	0	0	0	0	0	1	5	0	42	44	6	96	1	0	115	93	0	30	73	57	6	7	563	570	Disease	0.7515	0.003	k__Bacteria; p__Synergistetes; c__Synergistia; o__Synergistales; f__Synergistaceae; g__Synergistes; s__oral taxon 363	GCGCCCTACGGGAGGCAGCAGTGGGGAATATTGGGCAATGGGAGGAATCCTGACCCAGCGACGCCGCGTGAACGATGAAGGCCTTAGGGTTGTAAAGTTCTTTTATGTGGGAAGAAGGAAGTGACGGTACCACATGAATAAGCCCCGGCTAACTACGTGCCAGCAGCCGCGGTAAT
19944	0	0	0	0	0	0	0	0	0	6	0	46	22	15	65	0	0	64	65	1	30	0	47	88	6	443	449	Disease	0.7471	0.001	k__Bacteria; p__Synergistetes; c__Synergistia; o__Synergistales; f__Synergistaceae; g__Synergistes; s__oral taxon 362	TCAGCCTACGGGAGGCAGCAGTGGGGAATATTGGGCAATGGGAGGAATCCTGACCCAGCGACGCCGCGTGAACGAAGACGGCCTTCGGGTTGTAAAGTTCTTTTATGTGGGAAGAAGGAAGTGACGGTACCACATGAATAAGCCCCGGCTAACTACGTGCCAGCAGCCGCGGTAAT
1891	0	0	0	0	0	0	0	0	245	52	0	52	52	3	127	1	0	90	64	92	15	499	74	83	297	1152	1449	Disease	0.7191	0.014	k__Bacteria; p__Bacteroidetes; c__Bacteroidia; o__Bacteroidales; f__Porphyromonadaceae; g__Porphyromonas; s__endodontalis	TTGTCCTACGGGAGGCAGCAGTGAGGAATATTGGTCAATGGGCGAGAGCCTGAACCAGCCAAGTCGCGTGAAGGAGGACGGTTCTATGGATTGTAAACTTCTTTTGTAGAGGAATAACGGCAGCTACGTGTAGCTGAGATGCATGTACTCTACGAATAAGTATCGGCTAACTCCGTGCCAGCAGCCGCGGTAAT
5116	0	0	3	13	0	0	38	2	3	1	12	6	0	24	59	14	0	238	15	28	9	19	15	8	72	435	507	Disease	0.7153	0.015	k__Bacteria; p__Firmicutes; c__Bacilli; o__Lactobacillales; f__Streptococcaceae	TAAACCTACGGGAGGCAGCAGTAGGGAATCTTCGGCAATGGGGGCAACCCTGACCGAGCAACGCCGCGTGAGTGAAGAAGGTTTTCGGATCGTAAAGCTCTGTTGTAAGAGAAGAACGAGTGTGAGAGTGGAAAGTTCACACTGTGACGGTAACTTACCAGAAAGGGACGGCTAACTACGTGCCAGCAGCCGCGGTAAT
1501	3878	1383	1360	3235	5	6235	5529	3408	2838	916	4564	1064	35050	3104	11145	1888	8	24053	9468	7183	4706	4361	1304	1651	33351	104985	138336	Disease	0.6882	0.048	k__Bacteria; p__Firmicutes; c__Bacilli; o__Lactobacillales; f__Streptococcaceae; g__Streptococcus	GGGGCCTACGGGAGGCAGCAGTAGGGAATCTTCGGCAATGGACGGAAGTCTGACCGAGCAACGCCGCGTGAGTGAAGAAGGTTTTCGGATCGTAAAGCTCTGTTGTAAGAGAAGAACGAGTGTGAGAGTGGAAAGTTCACACTGTGACGGTAACTTACCAGAAAGGGACGGCTAACTACGTGCCAGCAGCCGCGGTAAT
1931	0	0	0	6	0	0	0	0	7	0	0	32	32	9	1814	108	0	18	9	0	14	0	0	69	13	2105	2118	Disease	0.6854	0.013	k__Bacteria; p__Bacteroidetes; c__Bacteroidia; o__Bacteroidales; f__Porphyromonadaceae; g__Tannerella; s__forsythia	GGGGCCTACGGGAGGCAGCAGTGAGGAATATTGGTCAATGGGCGAGAGCCTGAACCAGCCAAGTCGCGTGAAGGATGACTGCCCTATGGGTTGTAAACTTCTTTTACAGGGGAATAAAATGAGATACGTGTATTTTATTGCATGTACCTTGTGAATAAGCATCGGCTAACTCCGTGCCAGCAGCCGCGGTAAT
14391	0	0	0	0	0	0	0	0	0	1	0	4	2	1	198	12	0	1	2	0	2	0	0	8	1	230	231	Disease	0.6071	0.02	k__Bacteria; p__Bacteroidetes; c__Bacteroidia; o__Bacteroidales; f__Porphyromonadaceae; g__Tannerella; s__forsythia	CATTCCTACGGGAGGCAGCAGTGAGGAATATTGGTCAATGGGCGAGAGCCTGAACCAGCCAAGTCGCGTGAAGGATGACTGCCCTATGGGTTGTAAACTTCTTTTACAGGGGAATAAAATGAGATACGTGTATTTTATTGCATGTACCTTGTGAATAAGCATCGGCTAACTCCGTGCCAGCAGCCGCGGTAAT
19080	0	0	0	0	0	12	7	2	2	0	1	4	7	2	5	0	1	0	26	0	1	0	1	7	24	54	78	Disease	0.5563	0.045	k__Bacteria; p__Firmicutes; c__Clostridia; o__Clostridiales; f__Lachnospiraceae	TCGGCCTACGGGAGGCAGCAGTGGGGAATATTGCACAATGGGCGCAAGCCTGATGCAGCGACGCCGCGTGAGTGAAGAAGTATTTCGGTATGTAAAGCTCTATCAGCAGGGAAGATAATGACAGTACCTGACTAAGAAGCCCCGGCTAACTACGTGCCAGCAGCCGCGGTAAT
2520	0	0	0	0	0	0	1	0	0	4	2	1	0	1	2	6	0	1	62	1	11	1	0	3	7	89	96	Disease	0.5531	0.024	k__Bacteria; p__Firmicutes; c__Bacilli; o__Lactobacillales; f__Streptococcaceae; g__Streptococcus; s__sanguinis	TAAACCTACGGGAGGCAGCAGTAGGGAATCTTCGGCAATGGGGGGAACCCTGACCGAGCAACGCCGCGTGAGTGAAGAAGGTTTTCGGATCGTAAAGCTCTGTTGTAAGAGAAGAACGGGTGTGAGAGTGGAAAGTTCACACTGTGACGGTATCTTACCAGAAAGGGACGGCTAACTACGTGCCAGCAGCCGCGGTAAT
5333	0	0	1	3	0	0	3	1	0	0	2	0	0	3	14	0	0	41	0	7	3	2	3	2	10	75	85	Disease	0.5503	0.037	k__Bacteria; p__Firmicutes; c__Bacilli; o__Lactobacillales; f__Streptococcaceae; g__Streptococcus	AAACCCTACGGGAGGCAGCAGTAGGGAATCTTCGGCAATGGGGGCAACCCTGACCGAGCAACGCCGCGTGAGTGAAGAAGGTTTTCGGATCGTAAAGCTCTGTTGTAAGAGAAGAACGAGTGTGAGAGTGGAAAGTTCACACTGTGACGGTAACTTACCAGAAAGGGACGGCTAACTACGTGCCAGCAGCCGCGGTAAT
9379	0	0	0	1	0	0	0	0	0	0	1	0	0	0	4	4	0	3	8	1	6	0	1	4	2	31	33	Disease	0.5503	0.025	k__Bacteria; p__Firmicutes; c__Bacilli	AGGGCCTACGGGAGGCAGCAGTAGGGAATCTTCGGCAATGGACGGAAGTCTGACCGAGCAACGCCGCGTGAGTGAAGAAGGTTTTCGGATCGTAAAGCTCTGTTGTTAGGGAAGAATGATTGTGTAGTAACTATACATAGTAGAGACGGTACCTAACCAGAAAGCCACGGCTAACTACGTGCCAGCAGCCGCGGTAAT
20028	0	0	0	0	0	0	0	0	0	1	0	10	22	3	8	0	0	60	105	0	0	78	0	0	1	286	287	Disease	0.5385	0.009	k__Bacteria; p__Synergistetes; c__Synergistia; o__Synergistales; f__Synergistaceae; g__Synergistes; s__oral taxon 363	GGGGCCTACGGGAGGCAGCAGTGGGGAATATTGGGCAATGGGAGGAATCCTGACCCAGCGACGCCGCGTGAACGATGAAGGCCTTAGGGTTGTAAAGTTCTTTTATGTGGGAAGAAGGAAGTGACGGTACCACATGAATAAGCCCCGGCTAACTACGTGCCAGCAGCCGCGGTAAT
2001	0	0	0	0	0	0	0	0	0	5	0	1	0	7	82	144	0	0	4	0	0	325	0	9	5	572	577	Disease	0.5329	0.029	k__Bacteria; p__Spirochaetes; c__Spirochaetes; o__Spirochaetales; f__Spirochaetaceae; g__Treponema; s__denticola	GTTACCTACGGGAGGCAGCAGCTAAGAATCTTCCGCAATGGACGAAAGTCTGACGGAGCGACGCCGTGTGAATGAAGAAGGCCGAAAGGTTGTAAAATTCTTTTGCAGATGAAGAATAAGAAGAAGAGGGAATGCTTCTTTGATGACGGTAGTCATGCGAATAAGCCCCGGCTAATTACGTGCCAGCAGCCGCGGTAAT
19250	0	0	0	0	0	0	0	1	0	0	0	0	2	2	1	1	0	0	4	0	4	10	2	0	1	26	27	Disease	0.5084	0.025	k__Bacteria; p__Fusobacteria; c__Fusobacteria; o__Fusobacteriales; f__Fusobacteriaceae; g__Fusobacterium; s__nucleatum subsp. polymorphum	GTTCCCTACGGGAGGCAGCAGTGGGGAATATTGGACAATGGACCAAGAGTCTGATCCAGCAATTCTGTGTGCACGATGAAGTTTTTCGGAATGTAAAGTGCTTTCAGTTGGGAAGAAAAAAATGACGGTACCAACAGAAGAAGTGACGGCTAAATACGTGCCAGCAGCCGCGGTAAT
2410	0	0	0	3	1	0	7	0	0	0	2	0	2	9	4	0	0	0	1	0	3	8	15	6	13	48	61	Disease	0.5081	0.049	k__Bacteria; p__Firmicutes	ACCACCTACGGGAGGCAGCAGTAGGGAATCTTCGGCAATGGGGGCAACCCTGACCGAGCAACGCCGCGTGAGTGATGACGGCCTTCGGGTTGTAAAGCTCTGTTAATCGGGACGAAAGGCCTTCTTGCGAATAGTTAGAAGGATTGACGGTACCGGAATAGAAAGCCACGGCTAACTACGTGCCAGCAGCCGCGGTAAT
9406	0	0	0	1	0	0	1	0	0	0	1	1	0	1	7	1	2	7	3	0	3	0	0	3	3	28	31	Disease	0.4936	0.021	k__Bacteria; p__Firmicutes; c__Bacilli	TTGTCCTACGGGAGGCAGCAGTAGGGAATCTTCGGCAATGGGGGGAACCCTGACCGAGCAACGCCGCGTGAGTGAAGAAGGATTTCGGTTCGTAAAGCTCTGTTGTTAGGGAAGAATGATTGTATAGTAACTATATACAGTAGAGACGGTACCTAACCAGAAAGCCACGGCTAACTACGTGCCAGCAGCCGCGGTAAT
2748	0	0	0	0	0	0	0	0	0	0	1	0	0	0	3	2	0	1	8	1	1	0	0	2	1	18	19	Disease	0.4862	0.024	k__Bacteria; p__Firmicutes; c__Bacilli	GTCGCCTACGGGAGGCAGCAGTAGGGAATCTTCCGCAATGGGCGAAAGCCTGACGGAGCAACGCCGCGTGAGTGAAGAAGGATTTCGGTTCGTAAAGCTCTGTTGTTAGGGAAGAACGAGTGTGAGAGTGGAAAGTTCACACTGTGACGGTAACTTACCAGAAAGGGACGGCTAACTACGTGCCAGCAGCCGCGGTAAT
1967	0	1	0	0	0	0	19	0	0	0	1	2	4	5	5	0	0	0	0	0	0	3	14	3	21	36	57	Disease	0.476	0.027	k__Bacteria; p__Firmicutes; c__Negativicutes; o__Selenomonadales; f__Veillonellaceae; g__Veillonella; s__atypica dispar parvula	TCCACCTACGGGAGGCAGCAGTGGGGAATCTTCCGCAATGGACGAAAGTCTGACGGAGCAACGCCGCGTGAGTGATGACGGCCTTCGGGTTGTAAAGCTCTGTTAATCGGGACGAAAGGCCTTCTTGCGAATAGTGCGAGGATTTGACGGTACCGGAATAGAAAGCCACGGCTAACTACGTGCCAGCAGCCGCGGTAAT
9340	0	0	1	1	0	0	0	0	0	0	3	0	0	0	4	7	0	15	6	3	9	0	1	4	5	49	54	Disease	0.4665	0.039	k__Bacteria; p__Firmicutes; c__Bacilli	GGAACCTACGGGAGGCAGCAGTAGGGAATCTTCGGCAATGGGGGCAACCCTGACCGAGCAACGCCGCGTGAGTGAAGAAGGTTTTCGGATCGTAAAGCTCTGTTGTTAGGGAAGAATGATTGTATAGTAACTATATACAGTAGAGACGGTACCTAACCAGAAAGCCACGGCTAACTACGTGCCAGCAGCCGCGGTAAT
1936	0	0	0	0	0	0	0	0	0	0	0	0	0	0	166	72	0	33	0	0	41	0	78	35	0	425	425	Disease	0.4615	0.023	k__Bacteria; p__Spirochaetes; c__Spirochaetes; o__Spirochaetales; f__Spirochaetaceae; g__Treponema; s__vincentii medium	TGGGCCTACGGGAGGCAGCAGCTAAGAATATTCCGCAATGGACGAAAGTCTGACGGAGCGACGCCGCGTGGATGAAGAAGGCTGAAAAGTTGTAAAATCCTTTTGTTGATGAAGAATAAGGGGGAGAGGGAATGCTTCTCTGATGACGGTAGTCGGCGAATAAGCCCCGGCTAATTACGTGCCAGCAGCCGCGGTAAT
2604	0	0	0	0	0	0	0	0	0	0	0	2	5	1	2	0	0	1	1	0	3	1	1	4	0	21	21	Disease	0.4615	0.016	k__Bacteria; p__Firmicutes	GGCCCCTACGGGAGGCAGCAGTGGGGAATATTGGGCAATGGGAGGAATCCTGACCCAGCGACGCCGCGTGAACGAAGACGGCCTTCGGGTTGTAAAGCTCTGTTAATCGGGACGAAAGGCCTTCTTGCGAATAGTGAGAAGGATTGACGGTACCGGAATAGAAAGCCATGGCTAACTACGTGCCAGCAGCCGCGGTAAT
9734	0	0	0	1	0	0	0	0	0	1	0	0	0	0	2	1	0	5	2	1	4	0	0	2	2	17	19	Disease	0.4615	0.014	k__Bacteria; p__Firmicutes; c__Bacilli; o__Gemellales; f__Gemellaceae	TACTCCTACGGGAGGCAGCAGTAGGGAATCTTCCGCAATGGACGCAAGTCTGACGGAGCAACGCCGCGTGAGTGAAGAAGGATTTCGGTTCGTAAAGCTCTGTTGTTAGGGAAGAATGATTGTATAGTAACTATATACAGTAGAGACGGTACCTAACCAGAAAGCCACGGCTAACTACGTGCCAGCAGCCGCGGTAAT
14198	0	0	0	0	0	0	0	0	0	0	0	0	49	9	8	0	0	0	25	0	0	174	0	20	0	285	285	Disease	0.4615	0.016	k__Bacteria; p__Bacteroidetes; c__Bacteroidia; o__Bacteroidales; f__Prevotellaceae; g__Prevotella; s__dentalis	TCGGCCTACGGGAGGCAGCAGTGAGGAATATTGGTCAATGGGCGTAAGCCTGAACCAGCCAAGTAGCGTGCAGGATGACGGCCCTATGGGTTGTAAACTGCTTTTATACGGGGATAAAGTGCGCCACGTGTGGTGTTTTGCAGGTACCGTATGAATAAGGACCGGCTAATTCCGTGCCAGCAGCCGCGGTAAT
18009	0	0	0	0	0	0	1	0	0	0	1	0	15	3	3	0	0	1	1	0	1	0	0	0	2	24	26	Disease	0.4615	0.014	k__Bacteria; p__Actinobacteria; c__Actinobacteria; o__Actinomycetales; f__Actinomycetaceae; g__Actinomyces; s__hyovaginalis	TCTGCCTACGGGAGGCAGCAGTAGGGAATCTTCGGCAATGGACGGAAGTCTGACCGAGCAACGCCGCGTGAGGGATGACGGCCTTCGGGTTGTAAACCTCTTTCGCTCATGGTCAAGCCGCAGCTTTGGGTTGTGGTGAGGGTAGTGGGTAAAGAAGCGCCGGCTAACTACGTGCCAGCAGCCGCGGTAAT
19892	1	0	0	0	0	0	0	1	0	0	0	0	1	1	734	2	0	0	114	1	27	0	18	91	2	989	991	Disease	0.4602	0.04	k__Bacteria; p__Firmicutes; c__Clostridia; o__Clostridiales; f__Peptostreptococcaceae; g__Filifactor; s__alocis	GGGGCCTACGGGAGGCAGCAGTGGGGAATATTGCACAATGGGGGGAACCCTGATGCAGCAACGCCGCGTGAGTGAAGAAGGCATTCGTGTCGTAAAACTCTGTAGTAGGGGAAGAAAGAAATGACAGTACCCTAAAAGAAAGCCCCGGCTAACTACGTGCCAGCAGCCGCGGTAAT
4976	0	0	0	0	0	0	0	0	0	1	0	12	3	2	51	0	0	0	11	0	13	0	0	15	1	107	108	Disease	0.4523	0.03	k__Bacteria; p__Spirochaetes; c__Spirochaetes; o__Spirochaetales; f__Spirochaetaceae; g__Treponema; s__maltophilum	GCAGCCTACGGGAGGCAGCAGTTAAGAATATTCCGCAATGGACGAAAGTCTGACGGAGCGACGCCGCGTGGATGAAGAATGCCGAAAGGTTGTAAAATCCTTTTAAGCCTGATGAATAAGCACAATAGGGAATGATTGTGCGGTGACCGTAGGGCTTGAATAAGCACCGGCTAATTACGTGCCAGCAGCCGCGGTAAT
21046	0	0	0	1	0	0	0	0	0	0	0	1	1	0	0	0	5	0	7	0	3	1	0	2	1	20	21	Disease	0.4256	0.048	k__Bacteria; p__Firmicutes; c__Clostridia; o__Clostridiales; f__Lachnospiraceae	GGGACCTACGGGAGGCAGCAGTGGGGGATATTGCACAATGGAGGAAACTCTGATCCAGCGACGCCGCGTGAGTGAAGAAGTATTTCGGTATGTAAAGCTCTATCAGCAGGGAAGAAAATGACGGTACCTGACTAAGAAGCCCCGGCTAACTACGTGCCAGCAGCCGCGGTAAT
2402	0	0	0	0	0	0	0	0	0	0	0	0	4	1	0	0	0	0	25	0	0	26	76	0	0	132	132	Disease	0.3846	0.041	k__Bacteria; p__Firmicutes; c__Negativicutes; o__Selenomonadales; f__Veillonellaceae; g__Dialister; s__pneumosintes	ATTGCCTACGGGAGGCAGCAGTGGGGAATCTTCCGCAATGGACGAAAGTCTGACGGAGCAACGCCGCGTGAACGAAGAAGGTCTTCGGATTGTAAAGTTCTGTGATTCGGGACGAAAGGGTTTGTGGTGAATAATCATAGACATTGACGGTACCGAAAAAGAAAGCCACGGCTAACTACGTGCCAGCAGCCGCGGTAAT
3933	0	0	0	0	0	0	0	1	0	0	0	0	5	1	0	0	0	0	0	0	0	1	2	1	1	10	11	Disease	0.3846	0.041	k__Bacteria; p__Firmicutes	CGTTCCTACGGGAGGCAGCAGTGGGGAATCTTCCGCAATGGACGAAAGTCTGATGGAGCAACGCCGCGTGAGTGATGACGGCCTTCGGGTTGTAAAGCTCTGTTAATCGGGACGAAAGGCCTTTTTGCGAATAGTGAGAAGGATTGACGGTACCGGAATAGAAAGCCCCGGCTAACTACGTGCCAGCAGCCGCGGTAAT
4806	0	0	0	0	0	0	0	0	0	0	0	0	0	2	21	0	0	11	3	0	2	0	12	0	0	51	51	Disease	0.3846	0.035	k__Bacteria; p__Spirochaetes; c__Spirochaetes; o__Spirochaetales; f__Spirochaetaceae; g__Treponema; s__amylovorum	CATTCCTACGGGAGGCAGCAGCTAAGAATATTCCGCAATGGGGGGAACCCTGACGGAGCGACGCCGCGTGGACGATGAAGGTCGGAAGATTGTAAAGTCCTTTTATACATGAAGAAGAAGTTATACAGGAAATGGTATGATGGTGACGGTAGTGTATGAATAAGCACCGGCTAATTACGTGCCAGCAGCCGCGGTAAT
9470	0	0	0	0	0	1	1	0	0	0	0	2	0	3	1	0	1	0	7	0	1	0	0	3	2	18	20	Disease	0.3846	0.042	k__Bacteria; p__Proteobacteria; c__Gammaproteobacteria; o__Pasteurellales; f__Pasteurellaceae; g__Haemophilus; s__nbw161b08c1	ATGCCCTACGGGAGGCAGCAGTGGGGAATCTTCCGCAATGGACGAAAGTCTGACGGAGCAACGCCGCGTGAGTGATGACGGCCTTCGGGTTGTAAAGTTCTTTCGGTAGCGAGGAAGGCATTTAGTTTAATAGACTAGGTGATTGACGTTAACTACAGAAGAAGCACCGGCTAACTCCGTGCCAGCAGCCGCGGTAAT
13731	0	0	1	0	0	0	1	0	0	0	0	141	51	7	0	0	0	1	2	0	2	0	2279	0	2	2483	2485	Disease	0.3846	0.05	k__Bacteria; p__Actinobacteria; c__Actinobacteridae; o__Actinomycetales; f__Actinomycetaceae; g__Actinomyces; s__cardiffensis	GGGGCCTACGGGAGGCAGCAGTGGGGAATTTTGCACAATGGACGCAAGTCTGATGCAGCGACGCCGCGTGAGGGATGTAGGCCTTCGGGTTGTGAACCTCTTTCGCTCATGGTCAAGCCGCAGTTTTGGGTTGTGGTGAGGGTAGTGGGTAAAGAAGCGCCGGCTAACTACGTGCCAGCAGCCGCGGTAAT
14638	0	0	0	0	0	0	0	0	0	0	0	2	2	1	0	0	2	1	0	0	1	0	1	0	0	10	10	Disease	0.3846	0.044	k__Bacteria; p__Firmicutes; c__Erysipelotrichi; o__Erysipelotrichales; f__Erysipelotrichaceae; g__Solobacterium; s__moorei	CCATCCTACGGGAGGCAGCAGTGGGGAATATTGCACAATGGGGGAAACCCTGATGCAGCGACGCCGCGTGAGTGATGACGGCCTTCGGGTTGTAAAGCTCTGTTGTAAGGGAAGAACGGTAGATAGAGAATATCTAAGTGACGGTACCTTACCAGAAAGCCACGGCTAACTACGTGCCAGCAGCCGCGGTAAT
19205	0	1	0	1	0	0	0	0	0	0	0	0	2	1	0	0	0	0	4	0	0	1	1	1	2	10	12	Disease	0.3846	0.042	k__Bacteria; p__Actinobacteria; c__Actinobacteridae; o__Actinomycetales; f__Propionibacteriaceae; g__Propionibacterium; s__BN085	CATGCCTACGGGAGGCAGCAGTGGGGAATATTGCACAATGGACGGAAGTCTGATGCAGCAACGCCGCGTGCGGGATGACGGCCTTCGGGTTGTAAACCGCTTTCATCCATGACGAAGCTTTTGTGACGGTAGTGGGTAAAGAAGCACCGGCTAACTACGTGCCAGCAGCCGCGGTAAT
19676	0	0	0	0	0	0	0	0	0	0	0	1	0	0	0	0	0	1	0	0	3	0	2	1	0	8	8	Disease	0.3846	0.042	k__Bacteria; p__Fusobacteria; c__Fusobacteria; o__Fusobacteriales; f__Fusobacteriaceae	GCTTCCTACGGGAGGCAGCAGTGGGGAATATTGGACAATGGACCGAGAGTCTGATCCAGCAATTCTGTGTGCACGATGAAGTTTTTCGGAATGTAAAGTGCTTTCAGCAGGGAAGAAAAAAATGACGGTACCTGCAGAAGAAGCGACGGCTAAATACGTGCCAGCAGCCGCGGTAAT
20590	0	0	0	1	0	0	2	0	0	0	0	1	1	1	0	0	1	0	5	0	1	0	2	0	3	12	15	Disease	0.3846	0.039	k__Bacteria; p__Firmicutes; c__Clostridia; o__Clostridiales; f__Lachnospiraceae	CAAACCTACGGGAGGCAGCAGTGGGGAATATTGCACAATGGGCGCAAGCCTGATGCAGCGACGCCGCGTGAGTGAAGAAGTATTTCGGTATGTAAAGCTCTATCAGCAGGGAAGATAATGACAGTACCTGACTAAGAAGCCCCGGCTAACTACGTGCCAGCAGCCGCGGTAAT
14112	0	0	37	10	0	605	41	941	5	35	5	0	0	0	0	0	66	0	14	0	12	0	0	0	1679	92	1771	Health	0.675	0.012	k__Bacteria; p__Bacteroidetes; c__Bacteroidia; o__Bacteroidales; f__Porphyromonadaceae; g__Porphyromonas	GGGGCCTACGGGAGGCAGCAGTGAGGAATATTGGTCAATGGGCGAGAGCCTGAACCAGCCAAGTCGCGTGAAGGATGACTGTCTTATGGATTGTAAACTTCTTTTATACGGGAATAACAAGAGCCACGTGTGGCTCCCTGCATGTACCGTATGAATAAGCATCGGCTAACTCCGTGCCAGCAGCCGCGGTAAT
2915	0	2	1	0	9	0	5	0	0	1	1	0	1	0	2	0	0	0	0	0	0	0	0	0	19	3	22	Health	0.4902	0.022	k__Bacteria; p__Firmicutes; c__Negativicutes; o__Selenomonadales; f__Veillonellaceae; g__Selenomonas	ATGGCCTACGGGAGGCAGCAGTGGGGAATCTTCCGCAATGGGCGCAAGCCTGACGGAGCAACGCCGCGTGAGTGAAGAAGGTCTTCGGATCGTAAAGCTCTGTTGACGGGGACGAACGTGCGGAGTGCGAATAGCGCTTTGTAATGACGGTACCGGAATAGAAAGCCACGGCTAACTACGTGCCAGCAGCCGCGGTAAT
14671	2	0	1	0	3	0	3	0	0	0	1	1	1	0	0	0	0	0	0	0	0	0	0	0	10	2	12	Health	0.4545	0.013	k__Bacteria; p__Bacteroidetes; c__Bacteroidia; o__Bacteroidales; f__Prevotellaceae; g__Prevotella	ATCTCCTACGGGAGGCAGCAGTGAGGAATATTGGTCAATGGGCGCGTGTCTGAACCAGCCAAGTAGCGTGCAGGATGACGGCCCTATGGGTTGTAAACTGCTTTTGTATGGGGATAAAGTCAATCACGTGTGATTGTTTGCAGGTACCATACGAATAAGGACCGGCTAATTCCGTGCCAGCAGCCGCGGTAAT
3282	4	5	2	2	0	0	6	0	0	0	0	0	0	0	0	0	2	0	0	0	0	0	0	0	19	2	21	Health	0.4221	0.027	k__Bacteria; p__Proteobacteria; c__Gammaproteobacteria; o__Pasteurellales; f__Pasteurellaceae; g__Aggregatibacter	GTTACCTACGGGAGGCAGCAGTGGGGAATATTGCGCAATGGGGGCAACCCTGACGCAGCCATGCCGCGTGAATGAAGAAGGCCTTCGGGTTGTAAAGTTCTTTCGGTATTGAGGAAGGTTGTTGTGTTAATAGCACGACAAATTGACGTTAAATACAGAAGAAGCACCGGCTAACTCCGTGCCAGCAGCCGCGGTAAT
209	0	0	0	0	1	1	0	0	0	1	1	0	1	0	1	0	0	1	0	0	0	0	1	0	4	4	8	Health	0.3636	0.032	k__Bacteria	AACTGAACGGACTGGAAACACTGGTCATAATCATGGTGGCGAATAAGTACGCGTTCTTGCAAATCACCAGAAGGCGGTTCCTGAATGAATGGGAAGCCTTCAAGAAGGTGATAAGCAGGAGAAACATACGAAGGCGCATAACGATACCACTGAACCT
1911	0	0	194	0	0	6035	0	186	0	0	14	0	0	1	1	0	0	1	0	0	0	0	0	0	6429	3	6432	Health	0.3636	0.034	k__Bacteria; p__SR1; c__SR1; o__SR1; f__SR1; g__SR1; s__DQ639513	GGGGCCTACGGGAGGCAGCAGTGGGGAATCTTGCACAATGGACGAAAGTCTGATGCAGCAATTTCGCGTGAAGGATGAAGCATTACGGTGTGTAAACTTCTTTTTTGGAGGAAGACGAATGACGGTACTTCAAGAATAAGAGACGGCTAACTACGTGCCAGCAGCCGCGGTAAT
2043	0	9	2	0	7	2	1	0	0	0	0	3	0	0	0	0	0	0	0	0	0	1	0	0	21	4	25	Health	0.3636	0.026	k__Bacteria; p__Firmicutes	TCGCCCTACGGGAGGCAGCAGTGGGGAATCTTCCGCAATGGGCGCAAGCCTGACGGAGCAACGCCGCGTGAGTGAAGAAGGTCTTCGGGTTGTAAAGCTCTGTTAATCGGGACGAATGGTTCTTGTGTGAATAGTGCGAGGATTTGACGGTACCGGAATAGAAAGCCACGGCTAACTACGTGCCAGCAGCCGCGGTAAT
2514	0	11	4	0	0	3	2	0	0	0	0	1	0	0	0	0	0	0	0	0	0	0	0	0	20	1	21	Health	0.3636	0.029	k__Bacteria; p__Firmicutes; c__Negativicutes; o__Selenomonadales; f__Veillonellaceae; g__Selenomonas; s__FT050	ACTACCTACGGGAGGCAGCAGTGGGGAATATTGCGCAATGGGGGCAACCCTGACGCAGCCATGCCGCGTGAATGAAGAAGGCCTTCGGATCGTAAAGCTCTGTTGACGGGGACGAACGTGCGGAGTGCGAATAGCGCTTTGTAATGACGGTACCTGTCGAGGAAGCCACGGCTAACTACGTGCCAGCAGCCGCGGTAAT
3047	0	3	0	0	4	2	0	0	0	0	1	0	0	1	0	0	0	1	0	0	0	0	0	0	10	2	12	Health	0.3636	0.038	k__Bacteria; p__Firmicutes; c__Negativicutes; o__Selenomonadales; f__Veillonellaceae; g__Veillonella; s__atypica dispar parvula	TGGTCCTACGGGAGGCAGCAGTAGGGAATATTGCGCAATGGACGAAAGTCTGACGGAGCAACGCCGCGTGAGTGATGACGGCCTTCGGGTTGTAAAGCTCTGTTAATCGGGACGAATGGTTCTTGTGCAAATAGTGCGAGGATTTGACGGTACCGGAATAGAAAGCCACGGCTAACTACGTGCCAGCAGCCGCGGTAAT
9623	6	2	5	1	0	0	0	0	0	0	0	1	0	0	0	0	0	0	0	0	0	0	0	0	14	1	15	Health	0.3636	0.029	k__Bacteria; p__Proteobacteria; c__Gammaproteobacteria; o__Pasteurellales; f__Pasteurellaceae; g__Aggregatibacter	GATTCCTACGGGAGGCAGCAGTGGGGAATATTGCGCAATGGGGGCAACCCTGACGCAGCCATGCCGCGTGAATGAAGAAGGCCTTCGGGTTGTAAAGTTGTTTCGGTATTGAGGAAGGTTGGTGTGTTAATAGCATGCCAAATTGACGTTAAATAAAGAAGAAGCACCGGCTAACTCCGTGCCAGCAGCCGCGGTAAT
9801	1	0	0	0	0	2	0	1	0	0	1	0	0	0	0	0	0	0	0	0	0	0	0	0	5	0	5	Health	0.3636	0.026	k__Bacteria; p__Proteobacteria; c__Gammaproteobacteria; o__Pasteurellales; f__Pasteurellaceae; g__Haemophilus	CGATCCTACGGGAGGCAGCAGTGGGGAATATTGCGCAATGGGGGCAACCCTGACACAGCCATGCCGCGTGAATGAAGAAGGCCTTCGGGTTGTAAAGCTCTTTCGGTAGCGAGGAAGGCATTTAGTTTAATAGACTAGGTGATTGACGTTAACTACAGAAGAAGCACCGGCTAACTCCGTGCCAGCAGCCGCGGTAAT
9802	1	2	1	1	0	0	0	0	0	0	0	0	0	0	0	0	0	0	0	0	0	0	0	0	5	0	5	Health	0.3636	0.029	k__Bacteria; p__Proteobacteria; c__Gammaproteobacteria; o__Pasteurellales; f__Pasteurellaceae	GGTTCCTACGGGAGGCAGCAGTAGGGAATCTTCCGCAATGGACGCAAGTCTGACGGAGCAACGCCGCGTGAGTGAAGAAGGCCTTCGGGTTGTAAAGTTCTTTCGGTATTGAGGAAGGTTGGTGTGTTAATAGCATGCCAAATTGACGTTAAATACAGAAGAAGCACCGGCTAACTCCGTGCCAGCAGCCGCGGTAAT
14017	6	2	3	3	0	0	0	0	0	0	0	0	0	0	1	0	0	0	0	0	0	0	0	0	14	1	15	Health	0.3636	0.038	k__Bacteria; p__Bacteroidetes; c__Bacteroidia; o__Bacteroidales; f__Porphyromonadaceae; g__Porphyromonas; s__gingivalis	TTCGCCTACGGGAGGCAGCAGTGGGGAATATTGCGCAATGGGCGAGAGCCTGAACCAGCCAAGTCGCGTGAAGGAAGACTGTCCTAAGGATTGTAAACTTCTTTTATACGGGAATAACGGGCGATACGAGTATTGCATTGAATGTACCGTAAGAATAAGCATCGGCTAACTCCGTGCCAGCAGCCGCGGTAAT
18905	0	0	0	2	0	0	0	0	245	136	1	0	0	0	0	0	0	0	1	0	0	0	1	0	384	2	386	Health	0.3636	0.028	k__Bacteria; p__Actinobacteria; c__Actinobacteridae; o__Actinomycetales; f__Corynebacteriaceae; g__Corynebacterium; s__durum	GGGGCCTACGGGAGGCAGCAGTGGGGAATATTGCACAATGGGCGCAAGCCTGATGCAGCGACGCCGCGTGGGGGATGGAAGGCCTTCGGGTTGTAAACTCCTTTCGCCCGGGACGAAGCCCACCTTGGTGGGTGACGGTACCGTGGAGAAGAAGCACCGGCTAACTACGTGCCAGCAGCCGCGGTAAT
21407	0	1	2	0	1	0	2	0	0	0	0	0	0	0	0	0	0	0	0	0	1	0	0	0	6	1	7	Health	0.3636	0.033	k__Bacteria; p__TM7; c__TM7; o__TM7; f__TM7; g__TM7	GCGGCCTACGGGAGGCAGCAGTGGGGAATTTTGGACAATGGGCGAAAGCCTGATCCAGCAATGCCGCGTGAAGGATGAAGGCCTTCGGGTTGTAAACTTCTTTTATGAGTGAAGAATATGACGGTAACTCATGAATAAGCACCGGCTAACTACGTGCCAGCAGCCGCGGTAAT
